# Supplementary material for: Investigations of Long-Acting Formulations in Children, Adolescents, and Pregnant Women: A Systematic Review
Source: Pharmaceutics. 2025 Jan 15;17(1):113. doi: 10.3390/pharmaceutics17010113 (PMC11769521; doi:10.3390/pharmaceutics17010113)
Supplement: Supplementary file 1 [file pharmaceutics-17-00113-s001.zip]

Archive with 3 entries (3 files):
- pharmaceutics-3268225-supplementary.pdf
- PRISMA_checklist.pdf
- Table S5.Details of Included Articles.xlsx
