# Supplementary material for: Investigations of Long-Acting Formulations in Children, Adolescents, and Pregnant Women: A Systematic Review
Source: Pharmaceutics. 2025 Jan 15;17(1):113. doi: 10.3390/pharmaceutics17010113 (PMC11769521; doi:10.3390/pharmaceutics17010113)
Supplement: Supplementary file 1 [file pharmaceutics-17-00113-s001.zip › Table S5.Details of Included Articles.xlsx]

## Sheet: Sheet1
Reviewer+A:L	Population	Reviewer	Title	Authors	Journal	Published Year	Study Design	Sex of Study Population	Age Range	Race/ethnicity of Study Population	Sample Size	Comparison or Control Condition	Drug name	Dosage of Drug	Drug Frequency	Duration	Method of delivery	Toxicity	Side Effects	Main Results	Conclusion
ZD	Adolescent	ZD	Effect of depot medroxyprogesterone acetate on bone mineral density in adolescent women	Zhang, M. H.; Zhang, W.; Zhang, A. D.; Yang, Y.; Gai, L.	Chinese Medical Journal	2013	CT	Female	16-18 years	Chinese	240	use intrauterine device or condom for contraception	Depot medroxyprogesterone acetate (DMPA)	150 mg	once per 3 months	24 months	IM	NA	Reduce bone mineral density (BMD) and increase the risk of osteoporosis	Mean BMD at the spine and femoral neck did not differ significantly between DMPA users and nonusers over 12-month, but the BMD values at both anatomical sites were significantly lower in DMPA users compared with nonusers after 24-month treatment (P=0.009 and P=0.009, respectively).	The evidence of our study suggested that the use of DMPA for short-term (≤12-month) has no significant effects on BMD at spine and femoral neck, but long-term exposure to DMPA may prevent the bone mass accrual in adolescents.
ZD	Adolescent	ZD	Is testosterone therapy for boys with constitutional delay of growth and puberty associated with impaired final height and suppression of the hypothalamo-pituitary-gonadal axis?	Uruena, M.; Pantsiotou, S.; Preece, M. A.; Stanhope, R.	Eur J Pediatr	1992	CT	Male	12.4-17.1 years	NA	44	no control group	depot testosterone esters	50 mg	every month	0.25-0.5 years	IM	No	No	During a period of 0.9 years which included the period of treatment with depot testosterone, mean growth velocity increased to 8.8 (1.9) cm/year (P<0.001). In the initial 1.8 years following the cessation of treatment growth velocity was sustained at 7.0 (1.7) cm/year. Pre- treatment height standard deviation score (SDS) for bone age was -0.89 and this gradually reduced over the next 1.5 years to…	We conclude that low-dose depot testosterone treatment is safe and effective for boys with CDGP. At the dose regimen used there was no suppres- sion of testicular enlargement. Initial decrease in height prediction concomitant with depot testosterone therapy may be misleading.
ZD	Adolescent	ZD	Concentration of depot medroxyprogesterone acetate and pain scores in adolescents: a randomized clinical trial	Thomas, Ag; Klihr-Beall, S; Siqueira, L; Horing, I; Zhang, J	Contraception	2005	RCT	Female	mean 18 years in unit-dose, 17 years in multidose group	Hispanic, black	95	unit-dose	depot medroxyprogesterone acetate (DMPA)	unit-dose (150 mg/mL), multidose(150 mg/0.38 mL)	one time	NA	injected into the deltoid muscle of the arm with a 20-gauge, 1.5-in. needle utilizing a 1-mL tuberculin syringe	NA	NA	The report of pain for the multidose vial group was significantly higher than for the unit-dose vialgroup (pb.003). The dropout rates for both groups were high at 1 year and were not statistically different (multidose group=64% and unit-dosegroup=77%). Twenty percent of the subjects in the multidose group vs. 22% in the unit-dose group discontinued due to bleeding irregularities.	The concentrated form of DMPA led to greater pain at the injection site than did the less concentrated form, but this did not lead to higher discontinuation rates among adolescents.
ZD	Adolescent	ZD	Immediate Versus Delayed Insertion of the Levonorgestrel Intrauterine Device in Postpartum Adolescents: A Randomized Pilot Study	Soon, R.; McGuire, K.; Salcedo, J.; Kaneshiro, B.	HAWAI‘I JOURNAL OF MEDICINE & PUBLIC HEALTH	2018	RCT	Female	14-19 years	Multiple	11	delayed insertion of the LNG-IUD	levonorgestrel intrauterine device (LNG IUD)	NA	NA	6 months	After placental expulsion and uterine massage, the IUD was removed from the inserter and placed by hand at the uterine fundus.	NA	NA	All six women in the immediate insertion group had successful immediate postpartum insertion; two of five women in the delayed insertion group had an IUD inserted. At six months postpartum, four of six women in the immediate insertion group had a LNG IUD in place; of the five women in the delayed group, three did not have a LNG IUD in place and two were pregnant.	Though insertion of a LNG IUD immediately after delivery is an appropriate option for some adolescents, a larger prospective study comparing immediate to delayed LNG IUD insertion is unlikely to be feasible at our institution.
ZD	Adolescent	ZD	Efficacy and safety of long-acting risperidone on early onset schizophrenia in adolescent patients	Ruan, L.; Hu, S.; Huang, M.; Hu, J.; Cai, W.	African Journal of Pharmacy and Pharmacology	2010	CT	Both	13-18 years	NA	31	no control group	long-acting risperidone	25, 37.5 and up to a maximum dose of 50 mg	every 2 weeks	24 weeks	IM	NA	elevated prolactin level, weight gain, hyperprolactinemia	Improvements in the symptoms of schizophrenia occurred in patients treated with long-acting risperidone at week 6 and continued throughout the study with significant reduction in total PANSS score at week 24 (-4.2 ± 0.2, P < 0.01). At the same time, 51.6% of patients were rated as clinical improvement at the end of study. Among these 31 cases, the most frequently reported adverse events were depr…	Intramuscular administration of long-acting risperidone was safe and well tolerated in adolescent patients. Long-acting risperidone also could improve the symptoms of schizophrenia in adolescent patients.
ZD	Adolescent	ZD	A field trial of a single intramuscular injection of long-acting chloramphenicol in the treatment of meningococcal meningitis	Puddicombe, J. B.; Wali, S. S.; Greenwood, B. M.	TRANSACTIONS OF THE ROYAI. SOCIETY OF TROPICAL MEDICINE AND HYGIENE	1984	CT	Both	mean 14 years	African	86	no control group	Tifomycine	under five years old 1.0 g, five to ten years 2.0 g, over ten years old 3.0 g	one time	NA	IM	NA	unusual cause of aplastic anaemia	The clinical response to treatment was satisfactory; 79 of 86 patients (92%) recovered fully with few residual disabilities. There were five deaths (5.8%) but a definite diagnosis of meningococcal meningitis was established in only one of these patients.	The results of this preliminary study show that a single dose injection of a long-acting chloramphenicol is of value in the management of epidemics of meningococcal meningitis in rural areas
ZD	Adolescent	ZD	Pubarche induction with testosterone treatment in women with panhypopituitarism	Padova, G.; Finocchiaro, C.; Briguglia, G.; Magro, A.; Tita, P.; Pezzino, V.	FERTILITY AND STERILITY	1996	Prospective clinical study	Female	17-24 years	Italian	4	no control group	long-acting T preparation	25 mg/50 mg	every month	24 months	IM	NA	Not observed	Patients developed pubarche (Tanner stage 3 to 5) after 3 to 18 months of T therapy. Testosterone levels were within the normal range during treatment. No hirsutism or other side effects were recorded	A cautious T treatment represents an effective and safe approach to the problem of pubarche induction in women with congenital panhypopituitarism.
ZD	Adolescent	ZD	Failure to improve height prediction in short-stature pubertal adolescents by inhibiting puberty with luteinizing hormone-releasing hormone analogue	Lindner, D.; Job, J. C.; Chaussain, J. L.	Eur J Pediatr	1993	CT	Both	mean 11.85 (female) 13.2 (male)	NA	17	no control group	long-acting D-Trp6-luteinizing hormone-releasing hormone	3.75 mg	every month	24 months	IM	NA	Not observed	Pubertal progression was suppressed during the 2 years of analogue therapy, then resumed shortly after the end of treatment. Annual growth rate remained in the prepubertal range during the treatment period and did not increase with the resumption of sexual development. A reduced rate of bone maturation was observed during the 2 years of analogue treatment without clear-cut improvement of the heig…	these data suggest that use of luteinizing hormone-releasing hormone analogue in endocrinologically normal short subjects entering puberty at normal age with a poor height prognosis does not offer enough pos- sible advantages on growth to offset the possible psychological drawbacks, and cannot be considered as routine treatment in this situation.
ZD	Adolescent	YL	Long-term outcome after depot gonadotropin-releasing hormone agonist treatment of central precocious puberty: final height, body proportions, body composition, bone mineral density, and reproductive function	Heger, S.; Partsch, C. J.; Sippell, W. G.	The Journal of Clinical Endocrinology & Metabolism	1999	CT	Female	12.9-23.4 yrs	NA	50	no control group	long acting GnRH analog (Decapeptyl Depot)	75 μg/kg	Every 30 days	1.2-11 yrs	IM	NA	NA	FH was significantly higher than PAH at the start oftreatment (154.969.6 cm;22.461.9sdscore). FH was notsignificantly different from TH, which was 163.666.2 cm(20.761.2sdscore). Thirty-nine of 50 patients (78%) reachedtheir individual TH range. Menarche or re-menarche started at age 12.361.4 yr. Timeduration between last injection of depot GnRH agonist andmenarche was 1.160.9 yr (range, 0.1–5.8 y…	The age at onset of CPP, theinitial bone age advancement, and the initial deficit in heightpotential compared to TH are strong determinants for de-fining patients who will benefit the most from depot GnRHagonist therapy with respect to the auxological outcome. Long term treatment of CPP with thedepot GnRH agonist triptorelin improves FH, preservesheight potential, and prevents unfavorable body di…
ZD	Adolescent	YL	Depo-Provera in adolescents: effects of early second injection or prior oral contraception	Harel, Z.; Biro, F. M.; Kollar, L. M.	JOURNAL OF ADOLESCENT HEALTH	1995	RCT	Female	12-20 yrs	NA	78	Recommended treatment	Depo-Provera	150mg	6 weekes after first injection	9 months	IM	NA	Pain, soreness, mood change, depression	None of the girls became pregnant during the nine month follow-up period. Disrupted menstrual cycles were evident among all three groups. The time lag from the beginning of the last menstrual period to initiation of Depo-Provera (6.3 + 0.6 days) had no effect on bleeding within or between groups. At three months after initiation of Depo-Provera, those on the regular schedule showed an increase of…	early sec- ond injection of Depo-Provera has no beneficial effects, and may be associated with a greater in- crease in body mass index. Use of OCP immediately prior to initiation of Depo-Provera may minimize irregular menstrual bleeding during the first months of Depo-Provera use and should be further investi- gated. A birth control method independent of sex- ual intercourse and requiring no dail…
ZD	Adolescent	YL	Biopsychosocial variables associated with substantial bone mineral density loss during the use of depot medroxyprogesterone acetate in adolescents: adolescents who lost 5% or more from baseline vs. those who lost less than 5%	Harel, Z.; Wolter, K.; Gold, M. A.; Cromer, B.; Stager, M.; Johnson, C. C.; Brown, R.; Bruner, A.; Coupey, S.; Hertweck, P.; Bone, H.; Burkman, R.; Nelson, A.; Marshall, S.; Bachrach, L. K.	Contarception	2010	CT	Female	12-18 yrs	NA	181	no control group	Depo-Provera	150mg	Every 12 weeks	240 weeks	IM	NA	NA	There was a significant decrease in mean BMD at thelumbar spine, total hip, and femoral neck during DMPAuse. In contrast, whole body BMC increased duringDMPA use. There were no significant differencesbetween racial groups with regard to BMD and BMC profiles over time. Study participants experienced weight/BMI gain duringDMPA use, as well as an increase in percentbody fat. Changes in hip BMD were …	BMD loss of 5% from baseline was morecommon at the hip than at the lumbar spine of femaleadolescents using DMPA. Although there was a significantdecrease in serum estradiol levels during DMPA use, thisdecrease did not correlate with BMD loss magnitude. Inaddition to greater number of DMPA injections, lowerBMI, low calcium intake, and alcohol use were associatedwith a greater BMD loss in adolescen…
YL	Adolescent	YL	The role of long-acting parenteral testosterone undecanoate compound in the induction of secondary sexual characteristics in males with hypogonadotropic hypogonadism	Giagulli, V. A.; Triggiani, V.; Carbone, M. D.; Corona, G.; Tafaro, E.; Licchelli, B.; Guastamacchia, E.	Journal of Sexual Medicine	2011	CT	Male	17-21 yrs	NA	24	normal control	Nebid	1000mg	every 6 weeks for the first 2 injection, then every 14 weeks for 12 months, then every 12 weeks for 12 months	2 yrs	IM	NA	NA	During testosterone therapy, our patients whoshowed an average height ranging from 10th to70th centile at the beginning of our study grew anaverage of 3.1 cm for the first year, whereas theaverage of growth was 2.0 cm during the secondyear. Moreover, all HH subjects reachedthe MPTH at the end of our study.	the effectiveness of long-actingparental TU in inducing the development of sec-ondary sexual characteristics in young patientswith HH was demonstrated in this cohort, andfurther insight was provided into the potential rolefor CAG triplets present in the AR gene for theeffectiveness of testosterone treatment for HHpatients. Further RCT is needed
YL	Adolescent	YL	Sister-chromatid exchange analysis on long-term benzathine penicillin for secondary prophylaxis of rheumatic fever	Dundaroz, R.; Ozisik, T.; Baltaci, V.; Karapinar, K.; Aydin, H. I.; Denli, M.	Indian Journal of Pediatrics	2001	CT	Both	11-17 yrs	NA	60	normal control	Benzathine Penicillin G	1,200,000 IU	Every 4 weeks	NA	IM	NA	NA	A statistically significant difference was found between SCE frequencies obtained from the children on the prophylaxis and control groups (p<0.001)	the difference in the SCE frequencies was induced by the administration of benzathine penicillin. It was observed that patients treated with [3-1actam antibiotics over a long period of time had the more severe toxic effects due to J3-1actam antibiotics compared to an application over short period of time. 4,s This toxic effect suggested in the present study ma)~ in part, could be caused by the du…
YL	Adolescent	YL	Effectiveness, Adverse Effects and Drug Compliance of Long-Acting Injectable Risperidone in Children and Adolescents	Ceylan, M. F.; Erdogan, B.; Tural Hesapcioglu, S.; Cop, E.	Clinical Drug Investigation	2017	CT	Both	12-17 yrs	NA	42	No control group	LAIR	25 mg	Every 2 weeks	4 injections up to 66 injections	IM	NA	Mental retardation, ADHD, PTSD, OCD, Depression	Thirty-four (81%)patients were classified as improved; 9 (21.4%) of whomwere very much improved, and 25 (59.5%) muchimproved. Seven patients (16.6%) were classified as min-imally improved. One patient (2.3%) showed no change. There was an improvement in 13 (92.8%) of the 14patients diagnosed with bipolar affective disorder. Therewas also an improvement in 25 (78.1%) of 32 patientsdiagnosed with C…	The LAIR treatment was effective in children and adoles-cents with CD with aggression and bipolar disorder. Given the smallnumber of patients with schizophrenia in the study, adefinitive conclusion cannot be reached on the effective-ness of LAIR. In children and adolescents who shownoncompliance with oral drugs, LAIR may improve treat-ment compliance. LAIR is a reliable treatment in terms ofits e…
YL	Adolescent	YL	Effects of a long-acting gonadotropin-releasing hormone analog on the pituitary-ovarian-adrenal axis in women with severe hirsutism	Castelo-Branco, C.; Martinez de Osaba, M. J.; Martinez, S.; Fortuny, A.	Metabolism	1996	CT	Female	16-39 yrs	NA	20	No control group	Decapeptyl	3.75 mg	One time	45 days	IM	NA	NA	No differences were found in clinical features among the subjects before the study, and no significant changes occurred in either body mass index or blood pressure during treatment. Ovarian volume evalu- ated by ultrasound using the formula for elipsoids was between 6 and 13 cm 3. As expected, there was an initial increase in production and secretion of gonadotro- pins and ovarian steroids, follo…	LHRH rapidly and effectively suppresses ovarian function and defines its potential use in the treatment of hyperandrogenic states in which suppression of such steroids may be of therapeutic benefit. However, in such patients, suppression of other sex steroids such as estrogens and progestogens is an undesirable side effect and requires replacement therapy. Additionally, one must keep in mind that…
YL	Adolescent	YL	Ovarian suppression reduces clinical and endocrine expression of late- onset congenital adrenal hyperplasia due to 21-hydroxylase deficiency	Carmina, E.; Lobo, R. A.	Fertility and Sterility	1994	CT	Female	16-28 yrs	NA	6	Self control	Decapeptyl	3.75 mg	every 28 days	6 months	IM	NA	NA	serum LH and 17-OHP are significantly elevated. Serum T, unboudn T and A are elevated.	GHRH-a treatment may be extremely effective for at least some late-onset CAH. Ovarian suppression is even more beneficial than corticosteriod suppression.
YL	Adolescent	ZD	Prevention of irreversible chemotherapy-induced ovarian damage in young women with lymphoma by a gonadotrophin-releasing hormone agonist in parallel to chemotherapy	Blumenfeld, Z.; Avivi, I.; Linn, S.; Epelbaum, R.; Ben-Shahar, M.; Haim, N.	Human Reproduction	1996	CT	Female	15-40 years	NA	36	matched control	Depot D-TRP6-GnRH-a	375 mg	every month	6 months	IM	NA	NA	Two of the patients in each group died fromrefractory disease. Of the remaining 16 patients, 15 (93.7%) resumed spontaneous ovulation and menses within 3-8 months of termination of the combined chemotherapy/GnRHa co-treatment In contrast, only seven (39%) ofthe 18 similarly treated patients in the control group (chemotherapy without GnRHa) resumed ovarian cyclicactivity (regular menses). The othe…	Our preliminary datasuggest a possible significant protective effect of GnRHa co-treatment with chemotherapy from irreversible ovarian damage (POF).
YL	Adolescent	ZD	Late third-trimester treatment of rectovaginal group B streptococci with benzathine penicillin G	Bland, M. L.; Vermillion, S. T.; Soper, D. E.	Am J Obstet Gynecol	2000	CT	Female	mean age: treatment 25.4 ± 5.0, observation 23.4 ± 4.5	NA	78	no treatment for control	benzathine penicillin G	4.8 million units	once	NA	IM	NA	not observed	Positive results for group B streptococci were found in 7 (25%) treatedpatients and 41 (82%) patients under observation (relative risk, 0.30; 95% confidence interval, 0.16-0.59;P< .0001). Positive results for heavy growth of group B streptococci were found in 0 (0%) treated patientsand 31 (62%) patients under observation (relative risk, 0.01; 95% confidence interval, 0.00-0.12;P< .0001).	Treating group B streptococci carriers with benzathine penicillin G in the late third trimestereradicates or significantly reduces maternal group B streptococcal colonization at delivery. This may providean adjuvant therapy to those mothers at risk for receiving inadequate intrapartum antibiotic prophylaxisagainst group B streptococci.
YL	Adolescent	ZD	Etonogestrel-Releasing Contraceptive Implant for Postpartum Adolescents: A Randomized Controlled Trial	Bryant, A. G.; Bauer, A. E.; Stuart, G. S.; Levi, E. E.; Zerden, M. L.; Danvers, A.; Garrett, J. M.	North American Society for Pediatric and Adolescent Gynecology	2017	RCT	Female	14-24 years	NA	96	compare immediate group with the 6-week group	etonogestrel-releasing contraceptive implant	NA	NA	12 months	Implant	NA	not observed	There was no difference in use at 12 months between the immediate group and the 6-week group (30 of 37, 81% vs 21 of 27, 78%;P5.75). At 3 months, the immediate group was more likely to have the implant in place (34 of37, 92% vs 19 of 27, 70%;P5.02).	roviding contraceptive implants toadolescents before hospital discharge takes advantage of access to care, increases the likelihood of effective contraception in the earlypostpartum period, appears to have no adverse effects on breastfeeding, and might lead to increased utilization at 1 year postpartum.
YL	Adolescent	YL	Treatment of girls with excessive height prediction. Follow-up of forty girls treated with intramuscular estradiol and progesterone	Andersen, H.; Jacobsen, B. B.; Kastrup, K. W.; Krabbe, S.; Peitersen, B.; Petersen, K. E.; Thamdrup, E.; Wichmann, R.	Acta Paediatr	1980	CT	Female	10.2-16.3 yrs	NA	40	No control group	Progynonm Depot	10 mg for first 3 weeks, then 30 mg	month	10-26 months	IM	NA	amenohrrea, menstruated	During treatment the height increased 6.5 cm (mean value) with a height velocity of 3.7 cm (cmlyear), which is a reduction of nearly 50% of the normal growth rate for girls of a comparable age. In girls with a bone age below 12 years there is good agreement between the three prediction methods. With a bone age above 12 years the calculated height reduction is much greater according to the BP meth…	this type of treatment must be restricted to girls with severe psychological problems due to excessive height prognosis and selection for treatment must be based on an individualized evaluation.
YL	Adolescent	YL	Randomized, crossover comparison study of the short-term effect of oral testosterone undecanoate and intramuscular testosterone depot on linear growth and serum bone alkaline phosphatase	Ahmed, Sf; Tucker, P; Mayo, A; Wallace, Am; Hughes, Ia	Journal of Pediatric Endocrinology & Metabolism	2004	RCT	Male	12.5-17.4 yrs	NA	11	Oral TU	SUS 100	0.5 ml	Once	20 weeks	IM	NA	NA	The LLLV in the treatment blocks was significantly higher than that during the run-in and wash-out periods at 0.3 mm/wk (range, -0.33 to 0.57) and 0.27 mm/wk (-0.15 to 0.6), respectively (p <0.05). The LLLV during treatment with TU and SUS was 0.51 mm/wk (range, -0.22 to 2.17) and 0.67 mm/wk (-0.27 to 2.2), respectively (NS). Within each block, LLLV was similar during the first 4 weeks and the se…	testosterone therapy in boys with delayed puberty increases short-term growth and bone mineralisation and formation as assessed by changes in lower leg length and serum bALP levels. At the doses studied, TU was as effective as SUS at promoting short-term growth but changes in bALP were more marked during SUS therapy. Short-term growth and effects on bone metabolism may vary depending on the dose …
YL	Adolescent	YL	Allergic reactions to long-term benzathine penicillin prophylaxis for rheumatic fever. International Rheumatic Fever Study Group		The Lancet	1991	CT	Both	5-28 yrs	NA	1790	No control group	benzathine penicillin	1,200,000 IU	Every 4 weeks	6-24 months	IM	NA	See Result	57 (32%) of the 1790 patients had an allergic reaction.Immediate anaphylactic reactions occurred in 4, 3 of whomhad anaphylactic shock within minutes of injection ofbenzathine penicillin, and the other had dyspnoea andhypotension 30 min subsequently. Accelerated reactions(1-72 h) occurred in 37 patients: 30 had pruritus or urticaria,6 had arthralgia, and 1 started to wheeze. Late reactionsinclude…	life-threatening allergic reactions topenicillin in patients with a history of rheumatic fever andwho receive continuous prophylaxis with benzaminepenicillin are rare, and are no more frequent than in patientswithout rheumatic fever who receive one course ofparenteral penicillin for other indications. It is essential tolook out for untoward reactions to penicillin and to haveresuscitation facilit…
YL	Adolescent	YL	Inhibition of P450 aromatase enhances gonadotropin secretion in early and midpubertal boys: evidence for a pituitary site of action of endogenous E	Wickman, S; Dunkel, L	The Journal of Clinical Endocrinology & Metabolism	2001	CT	Male	14.4-16.8 yrs	NA	35	Untreated	T enanthate	1mg/kg	every 4 weeks, for 6 times	18 months	IM	NA	NA	There were no significant differences among the threegroups at the start of the follow-up in chronological age;testis volume; serum 17_x0002_-E2, T, inhibin B, or basal gonado-tropin concentrations; or GnRH-induced gonadotropin re-sponses. In the series of patients who underwent gonado-tropin pulse analysis, no difference in any of the variablesmentioned above was observed between the T-treated a…	in early and midpubertal boys, suppressionof the action of E by the P450 aromatase inhibitor increasedLH concentration, LH pulse amplitude, and the GnRH-induced LH response, which indicates that in boys duringearly and midpuberty, endogenous E regulates LH secretionat the site of the pituitary.
YL	Adolescent	YL	Long-Acting Injectable Risperidone for Relapse Prevention and Control of Breakthrough Symptoms After a Recent First Episode of Schizophrenia. A Randomized Clinical Trial	Subotnik, Kl; Casaus, Lr; Ventura, J; Luo, Js; Hellemann, Gs; Gretchen-Doorly, D; Marder, S; Nuechterlein, Kh	JAMA Psychiatry	2015	RCT	Both	Mean 21.5 yrs	NA	83	oral risperidone	long-acting injectable risperidone	25 mg	Every 2 weeks	12 months	IM	NA	NA	Of the 86 patients randomized, 3 refused treatment in the long-acting injectablerisperidone group. The psychotic exacerbation and/or relapse rate was lower for thelong-acting risperidone group compared with the oral group (5% vs 33%;χ21=11.1;P< .001;relative risk reduction, 84.7%). Long-acting injectable risperidone better controlled meanlevels of hallucinations and delusions throughout follow-up…	The use of long-acting injectable risperidone after a firstepisode of schizophrenia has notable advantages for clinical outcomes. The key clinicaladvantages are apparently owing to the more consistent administration of the long-actinginjectable. Such formulations should be offered earlier in the course of illness.
YL	Adolescent	YL	Effect of depot medroxyprogesterone acetate (DMPA) on bone mineral density (BMD) and evaluating changes in BMD after discontinuation of DMPA in adolescent women	Shen, C. W.; Gai, L.; Zhang, L. H.; Wang, L. L.; Ding, H. Q.; Jiang, H.	Journal of Reproduction & Contraception	2015	CT	Female	16-18 yrs	NA	199	IUD or Condom	DMPA	NA	Every 3 motnhs	24 months	IM	NA	NA	Mean BMD at the spine and femoral neck did not differ significantly betweenDMPA group and control group over 12 months, but the BMD values at both anatomicalsites were significantly lower in DMPA group than in control group after 24 monthstreatment. After DMPA discontinuation, the mean BMD values in DMPA users increasedsubstantially. At 24 months after DMPA discontinuation, there were no signific…	The use of DMPA for short-term (≤12 months) had no significant effectson BMD at spine and femoral neck, but long-term exposure to DMPA had significant loss in BMD in adolescents. Bone loss occurring with DMPA use is reversible afterDMPA discontinuation.
YL	Adolescent	ZD	An open comparative study of parenteral piroxicam and parenteral lysine acetylsalicylate in the treatment of acute painful articular attacks of sickle cell disease	Sangare, A.; Sanogo, I.; Durbec, J. P.; Aly, E. M.	CURRENT THERAPEUTIC RESEARCH	1993	RCT	Both	mean age 21.64 years, 21.32 years	NA	100	Lysine Acetylsalicylate	Piroxicam	a single 40-mg daily injection for the first 2 days, followed by a single 20-mg injection on the third day	NA	NA	IM	NA	NA	Piroxicam showed a sta- tistically superior efficacy and more rapid onset of action than lysine acetylsalicylate. Both treatment regimens were equally well tolerated.	Results of this study confirm the efficacy of anti-inflammatory agents in the therapeutic management of acute attacks of sickle cell disease.
YL	Adolescent	ZD	The use of biodegradable norethisterone implants as a 6-month contraceptive system	Rivera, R.; Gaitan, J. R.; Ortega, M.; Flores, C.; Hernandez, A.	FERTILITY AND STERILITY	1984	CT	Female	20-25 years	NA	9	self control	biodegradable norethisterone (NET) implant	24.4 ± 0.6 mg	NA	10 months	Implant	NA	and no important side effect	There was practically no disruption of the menstrual cycle and no important side effects. Ovulation was inhibited in four subjects, and another four subjects remained ovulatory. In all the subjects a cyclic secretion of estradiol was maintained. No pregnancies occurred. The circulatory levels of NET were very stable throughout the 6-month period of implant use.	the biodegradable NET implant we used in the present report was an effective contraceptive method, with no important side ef-fects, that did not effect the menstrual cycle and was very well accepted by the user.
YL	Adolescent	ZD	CONTRACEPTION	Moorthy, B.; Papadopolou, M.; Shaw, D. G.; Grant, D. B.	Archives of Disease in Childhood	1991	CT	Male	11-19.7 years	NA	23	compare boys with bilateral anorchia and boys with gonadotrophin deficiency	depot testosterone	100-250 mg	every 6 to 8 weeks	3 or 4 years	IM	NA	NA	In the anorchic boys average adult height was 177-1 cm, compared with a mean mid-parental height of 174-4 cm, and mean predicted adult heights of 177-0 cm (Tanner-White house method) and 178-0cm (Bayley-Pinneau method). In the patients with gonadotrophin deficiency, mean adult height was 176-9 cm, compared with a mean mid-parental height of 176*1 cm,and mean predicted adults heights of 174-0cm (T…	We conclude that this testosterone regimen allows achievement of full growth potential in such patients.
YL	Adolescent Women	YL	Changes in bone mineral density among women aged 19-24 years using injectable contraceptive depot medroxyprogesterone acetate	Gai, L.; Zhang, L. H.; Lv, X. M.; Wei, B.; Ding, H. Q.; Liu, J. Y.; Jiang, H.	Journal of Reproduction & Contraception	2015	CT	Female	19-24 yrs	NA	170	Intrauterine device	DMPA	150 mg	every 3 months	24 months	IM	NA	NA	During 24 months of treatment, in the DMPAgroup, as compared with baseline, the mean BMD in lumbar spine and femoral neckrevealed a decreasing trend. At 12 months of treatment, the mean percentage change frombaseline in lumbar spine and femoral neck had decreased by 1.52% and 1.65%, respectively,at 24 months of treatment, the mean percentage change decreased by 2.67% and 2.71%,respectively. The m…	using DMPA for short-term (12-month) has no significant effects on BMD at spine and femoral neck, but long-term exposure to DMPA may adversely affect bone mass in young women. Further study isneeded to determine whether the BMD can be fully recovered following discontinuation of DMPA.
YL	Adolescnet	ZD	Inhibin A concentrations in the sera of young women during and after chemotherapy for lymphoma: Correlation with ovarian toxicity	Blumenfeld, Z.; Ritter, M.; Shen-Orr, Z.; Shariki, K.; Ben-Shahar, M.; Haim, N.	American Journal of Reproductive Immunology	1998	CT	Female	15-40 years	NA	42	a historical consecutively matched control group of 22 regularly cycling women (aged 16-40 years) who had been treated in the same medical center with similar chemotherapeutic regimen	Depot D-TRP6-GnRH-a	NA	every month	6 months	IM	NA	NA	Whereas all but one (40 years of age) of the surviving patients in the GnRH- a/chemotherapy co-treatment group resumed spontaneous ovulation and menses within 6 months, only one half of the patients in the “control” group (chemotherapy without GnRH-a co-treatment) resumed ovarian function and regular cyclic activity (P < 0.05). The remaining 50% experienced premature ovarian failure (POF). Tempor…	If these preliminary data are consistent in a larger group of patients, inhibin A concentration may serve as a prognostic factor for predicting the resumption of ovarian function, in addition to the levels of FSH, LH, and E2.
ZD	Adult Men	YL	Male hormonal contraception: suppression of spermatogenesis by injectable testosterone undecanoate alone or with levonorgestrel implants in chinese men	Gui, Yl; He, Ch; Amory, Jk; Bremner, Wj; Zheng, Ex; Yang, J; Yang, Pj; Gao, Es	Journal of Andrology	2004	RCT	Male	22-35 yrs	Chinese	62	patients without implants	progestin levonorgestre	75mg	every 8 weeks	24 weeks	IM	NA	NA	Sperm concentrations decreased significantly compared tobaseline in all 3 groups from week 8 of treatment until10 weeks into recovery. Suppression of sperm concentra-tions was significantly greater in group II at several timepoints during treatment compared with that in groups Iand III. During treatment, group II demonstrated a trend towarda greater attainment of azoospermia than groups I and III…	the combination of high-dose IM TU every 2 months and LNGimplants leads to a marked spermatogenic suppression inChinese men. This combination was well tolerated andassociated with no serious adverse side effects. Given itshigh degree of efficacy, minimal side effects, and poten-tial ‘‘real-world’’ utility among men, the combination of TU every 2 months and LNG implants is a promisingcandidate for…
ZD	Adult Women	YL	Norethisterone oenanthate as an injectable contraceptive in two treatment schedules in interval subjects	Gulati, K.; Mapa, M. K.; Gupta, A. N.; Singh, P. M.; Devi, P. K.	Asia-Oceania J, Obstet. Gynaecol	1984	RCT	Female	21-35 yrs	NA	50	Injection every 3 months	norethisterone oenanthate	200 mgm	Every 2 months	18 months	IM	NA	amenohrrea	During the first injection interval about 55% of the patients presented with a cycle length of 25 days or less but by the end of the third injection about 4% had cycles of more than 46 days. Subsequently the percentage of subjects with cycle length of less than 25 days was more frequent in group A as compared to group B.	It is effetive. Perception of menstrual dis-tubrances seems to be the most important determining factor for the acceptability and continuation of the injectable steroid con- trace p tion.
YL	Adult Women	YL	Introduction of cyclofem once-a-month injectable contraceptive in Mexico	Garza-Flores, J.; Moraks del Olmo, A.; Fuziwara, J. L.; Figueroa, J. G.; Alonso, A.; Monroy, J.; Perez, M.; Urbina-Fuentes, M.; Guevara, S. J.; Cedeno, E.; Barrios, R.; Ferman, J. J.; Medina, L. M.; Velazquez, E.; Perez-Palacios, G.	Contraception	1998	CT	Female	18-40 yrs	NA	3457	no control group	Cyclofem	25mg	every 30 days	2 yrs	IM	NA	NA	Continuation rates for Cyclofem users, as calculated by life table analysis, showed an overall continuation rate of 25.1% at the end of 1 year. Thecontinuation rates were 22.4% and 36.9% for theinstitutional and community based components, respectively. Women between 30 and 34 years of ageshowed the highest continuation rates (25.4%).Women with lesser education showed higher contin-uation rates t…	Cyclofem is a highly effective combination once-a-month injectable contraceptive with fewer side ef-fects than other injectable hormonal methods. Cy-clofem can be used as an alternative to fertilityregulation in Mexican women.
YL	Adult Women	YL	Fertility regulation in nursing women: VIII. Progesterone plasma levels and contraceptive efficacy of a progesterone-releasing vaginal ring	Diaz, S.; Jackanicz, T. M.; Herreros, C.; Juez, G.; Peralta, O.; Miranda, P.; Casado, M. E.; Schiapacasse, V.; Salvatierra, A. M.; Brandeis, A.; et al.	Contraception	1985	RCT	Female	18-35 yrs	NA	255	Copper T users	progesterone vaginal ring	4.5-15 mg	Everyday	24 months	IUD	NA	NA	No significant differences re found between the vaginal ring and the control group though a higher proportlon of female infants found in the 6P-progesterone ring group. A second ring was accepted by 77 of 78 women who were offered it at the end of the first segment of use. Thereafter, replacement rings were accepted by all women in the 71 opportunities in which it was offered. The longest use was…	the administration of progesterone duri~ lactation has an inhibitory effect upon fertility with no negative influence upon infant growth or maternal heath. The perlence with progesterone as a contraceptive for the breast feeding period has been gathered in a single clinic with a homogenous population and under careful follow, up. The findings are encouraging and warrant further research to confir…
YL	Adult Women	YL	Use of a single implant of elcometrine (ST-1435), a nonorally active progestin, as a long acting contraceptive for postpartum nursing women	Coutinho, Em; Athayde, C; Dantas, C; Hirsch, C; Barbosa, I	Contraception	1999	RCT	Female	18-35 yrs	NA	135	IUD	subder-mal Silastic implant	50 mg	Implant	12 months	Implant	NA	amenohrrea	No statistically significant differences were found inmean weight or blood pressure between the women inthe elcometrine group and those in the IUD group. No pregnancies occurred in the elcometrine group. The percentage of babies breast-feeding, exclusivelyor otherwise, was significantly higher in the elcometrine group (p,0.05) at 3 and 6 months of age.At 9 and 12 months, there was no statisticall…	elcometrine is an accept-able alternative to both Norplant and Depo-Proverafor use by lactating women, involving no discerniblerisk for the health of their infants.
YL	Adult Women	ZD	Effects of a single Silastic contraceptive implant containing nomegestrol acetate (Uniplant) on endometrial morphology and ovarian function for 1 year	Barbosa, I. C.; Maia, H., Jr.; Coutinho, E.; Lopes, R.; Lopes, A. C.; Noronha, C.; Botto, A.	American Society for Reproductive Medicine	2006	CT	Female	18-33 years	NA	15	self control	Uniplant	NA	NA	2 years	subdermal implant	NA	NA	In this study, Uniplant blocks ovulation in 86% of cycles studied. Disturbances in follicular growth were observed also. Cervical mucus was scanty and viscous in all women during this study. Endometrial thickness was <8 mm in all cycles studied.	This study shows that Uniplant is a long-acting contraceptive that probably acts at the hypothalamic-pituitary levels, on the ovary, on CM production, and on the endome-trium. These properties suggest the use of Uniplant as a contraceptive agent, especially if one considers the lack of androgenic and metabolic effects and the maintenance of periodic bleeding similar to menstruation.
YL	Adult Women	ZD	Effects of a single contraceptive Silastic implant containing nomegestrol acetate on ovarian function and cervical mucus production during 2 years	, I; Coutinho, E; Hirsch, C; Ladipo, O; Olsson, Se; Ulmsten, U	Contraception	1996	CT	Female	18-35 years	NA	20	self control	Uniplant	NA	NA	12 months	subdermal implant	NA	not observed	Twenty percent of cycles were ovulatory, and 80% were anovulatory. The development of persistent nonluteinized follicle occurred in 40% of all cycles studied, inadequate luteal phase occurred in 20% of cycles and no follicular development occurred in 40%. Endometrialthickness remained below 8 mm in all cycles studied. Alterations in endometrial vascularization were observed in all treated cycles.	Our results suggest that this long-acting contraceptive method affects follicular growth and endometrial vascularization, disrupt sendometrial architecture and leads to inadequate luteal phase.
YL	Adult Women	ZD	Comparative evaluation of contraceptive efficacy of norethisterone oenanthate (200 mg) injectable contraceptive given every two or three monthly. Indian Council of Medical Research Task Force on Hormonal Contraception	Banerjee, Sk; Baweja, R; Bhatt, Rv; Chatterjee, A; Choudhury, Sd; Coyaji, B; Engineer, Ad; Gogoi, Mp; Hingorani, V; Kasturilal, null	Contraception	1984	RCT	Female	mean age 25 years	NA	2602	compare two treatment schedules	norethisterone oenanthate	200 mg	The first four injections were given at an interval of 60+-5 days to all study subjects and thereafter, either at 60+-5 or 90+-5 days depending on their allocation	2 years	IM	NA	Method failure, menstrual disturbances, Amenorrhoea , Excessive/prolonged bleeding, Irregular cycles/spotting, Other side effects	The observations indicated that NET OEN given at 60+5-day intervals provides adequate contraceptive protection. However, as compared to the published studies elsewhere, higher method failures were seen during the first six months of NET OEN usage, when all women were receiving the drug at 60+5-day intervals. The higher method failures reported with 90+5-day regimen were mainly during the third mo…	The observations indicated that NET OEN given at 60+5-day intervals provides adequate contraceptive protection.
YL	Adult Women	YL	Vaginal bleeding patterns in users of Perlutal, a once-a-month injectable contraceptive consisting of 10 mg estradiol enanthate combined with 150 mg dihydroxyprogesterone acetophenide. A trial of 5462 woman-months	Martinez, G. H.; Castaneda, A.; Correa, J. E.	Contraception	1998	CT	Female	Mean 26.7 yrs	NA	216	No control group	Perlutal+Dihydroxyprogesterone Acetophenide	10mg+150mg	Once per month	5 yrs	IM	NA	amenohrrea, menstrual bleeding	It was found that with the use of Perlutal, the duration ofmenstrual bleeding decreased from 3.9 to 2.7 days (p,0.01), and that the incidence of dysmenorrhea decreasedfrom 31% to 1.6% (p,0.01). At one year of follow-up, theincidence of altered bleeding patterns was 5.1%. Thediscontinuation rate due to an altered bleeding patternwas 3.9%.	It is concluded that the low incidence of alteredbleeding patterns observed with the use of Perlutal leads toa low discontinuation rate among users.
YL	Adult Women	YL	Clinical and hormonal effects of the combination gonadotrophin-releasing hormone agonist plus oral contraceptive pills containing ethinyl-oestradiol (EE) and cyproterone acetate (CPA) versus the EE-CPA pill alone on polycystic ovarian disease-related hyperandrogenisms	Aci√©n, P; Mauri, M; Gutierrez, M	Human Reproduction	1997	RCT	Female	14-32 yrs	NA	24	Pills only group	triptoreline	3.75 mg	Every 28 days	6 months	IM	NA	NA	There was a significant improvement in hirsutism, and a strong reduction in gonadotrophin, oestradiol, testosterone, androstenedione and 17-OH-progesterone concentrations in both treatment groups but with no significant differences between them, except in the gonadotrophin concentrations.Cortisol and triglyceride concentrations increased during treatment in both groups. The Ferriman–Gallwey score…	in conclusion, a cyclic prolonged treatmen with OC EE–CPA pills is not improved in most PCOD patients by the addition of GnRH-a, and is complicated and expensive. However, the addition of a long-actingGnRH-a may be recommended in obese and severely hirsute patients.
YL	Adult Women	ZD	A multicentred phase III comparative study of two hormonal contraceptive preparations given once-a-month by intramuscular injection: i. Contraceptive efficacy and side effects. World Health Organization. Task Force on Long-Acting Systemic Agents for Fertility Regulation			1988	RCT	Female	NA	NA	2320	norethisterone enantate	depot-medroxyprogesterone acetate	25 mg	every 30 days	12 months	IM	NA	NA	The mean length of bleeding/spotting episodes appears approximately constant over all Reference periods. There appears to be no substantial differences between the two injection methods with respect to any of the summary statistics.	In general the reasons given by the women for discontinuing their contraceptive method are reflected in their diaries. For menstrual reasons, the diaries show vaginal bleeding patterns which support the women's descriptions. For non-medical reasons, the diaries resemble those of the women who completed the study. In addition, the analysis shows that, as suspected, the women with the worst pattern…
YL	Adult Women?	YL	WHO special programme of research, development and research training in human reproduction. Task force on long-acting agents for the regulation of fertility		CONTRACEPTION	1982	RCT	Female	NA	NA	3175	DMPA VS NET-EN	DMPA NET-EN	1,589 women who received DMPA 150mg every 90 days; 790 women who received NET-EN 2OOmg every 60 days; and 796 women who received NET-EN, 2OOmg every 60 days for 6 months, then 200mg every 84 days.	See dosage	18 months	IM	NA	amenohrrea	The pregnancy rate with the NET-EN (84-day) regimen is significantly higher than with DMPA after 18 months' observation (X2 = 4.26,P<O.O5), but there were no other significant differences between pregnancy rates for the three treatment groups. All the accidental pregnancies with the NET-EN (ho-day) regime" and with DMPA occurred during the first six months of use, whereas the pregnancy rate conti…	if NET-EN is given at ho-day intervals for the first six months, there is a substantial decrease in the risk of pregnancy compared to the previous 3-month regimen, but the differences between the continuing 60-day regimen or switching to an 84-day injection interval are relatively small (0.6 to 1.6). Thus, health authorities must decide whether the slightly higher risk of pregnancy associated wit…
ZD	Children	ZD	Randomized, Single-Blind, Parallel Clinical Trial on Efficacy of Oral Prednisolone Versus Intramuscular Corticotropin: a 12-Month Assessment of Spasm Control in West Syndrome	Wanigasinghe, J; Arambepola, C; Ranganathan, Ss; Sumanasena, S	Pediatric Neurology	2017	RCT	Both	2-30 months	Sinhala, Tamil, Muslim	97	4 days of prednisolone (40 to60 mg/day)	Long-acting ACTH	40 to 60 IU	every other day	13 days	IM	steroid toxicity	NA	Likelihood of spasm freedom at three months was significantly higher for prednisolone (64.6%) than for ACTH (38.8%) (P=0.01;odds ratio=2.9; 95% confidence interval=1.3 to 6.6). At six months (P=0.19) and twelve months (P=0.13), the control of spasms was not statistically different, although a trend in favor of prednisolone was documented at bothof these time points (58.3% versus 44.9% for ACTH at…	Control of spasms at three months was significantly better if initially treated with prednisolone. Control of spasms at six and 12 months was not significantly different despite a trend favoring prednisolone. Risk of relapse following initial remission was similar in the two groups.
ZD	Children	ZD	Randomized, Single-Blind, Parallel Clinical Trial on Efficacy of Oral Prednisolone Versus Intramuscular Corticotropin on Immediate and Continued Spasm Control in West Syndrome	Wanigasinghe, J; Arambepola, C; Sri, Ranganathan S; Sumanasena, S; Attanapola, G	Pediatric Neurology	2015	RCT	Both	2-30 months	Sinhala, Tamil, Muslim	90	oral prednisolone (10 mg four times daily for 14 days)	Long acting synthetic ACTH	40 IU (0.5 mg)	every other day	14 days	IM	NA	NA	By day 14, cessation of infantile spasms occurred in 28/48 (58.3%) infantson prednisolone compared with only 18/49 (36.7%) infants given adrenocorticotropic hormone (P¼0.03) and electroclinical remission in 21 on prednisolone compared with nine on adrenocorticotropic hormone (P¼0.007). Sustained spasm control for 28 consecutive days following electroclinical remission occurred in 15 children onpr…	Synthetic adrenocorticotropic hormone of 40-60 IU/every other day did not yield superior rates of electroencephalographic or clinical remission when compared with prednisolone of 40-60 mg/day.
ZD	Children	ZD	Triamcinolone acetonide: a new management of noncompliance in nephrotic children	Ulinski, T.; Carlier-Legris, A.; Schlecht, D.; Ranchin, B.; Cochat, P.	Pediatr Nephrol	2005	CT	Both	1.8–10.7 years	NA	7	no control group	triamcinolone acetonide	0.75-2 mg/kg	every month	3–36 months	IM	nephrotoxicity	Decrease in longitudinal growth velocity during the pubertal growth spurt or striaerubrae, infections, and rarely malignancies	Four children showed a clear decrease in number of relapses (1.8 to 0 per year); in the other three the number of relapses remained stable. Tolerance was excellent (no cataract, no arterial hypertension), and the cushingoid syndrome did not exceed the level experienced under conventional oral steroid therapy.However, growth velocity decreased during the TA treatment and returned to normal after d…	These preliminary results demonstrate that TA maybe used in patients of suspected noncompliance in steroid-sensitive patients who respond with a complete remission during TA treatment over the observation period.
ZD	Children	ZD	Long-term results of long-acting luteinizing-hormone-releasing hormone agonist in central precocious puberty	Swaenepoel, C.; Chaussain, J. L.; Roger, M.	Horm Res	1991	CT	Both	0.75-8.5 years	NA	30	no control group	Decapeptyl	60 μg/kg	every 28 days	5 years	IM	NA	NA	During those 2.3 years, bone age increased from 11.6 to 12.5 years with a growth velocity of 5.3 year. Height increased from 152.2 to 157.7 cm and bone age from 12.5 to 13.5.	Girls with precocious puberty treatment with any LHRH analogue decreases the rate of bone maturation and improves significantly the final height, and does not alter the endocrine function of the ovaries which returns to normal in the months following the cessation of the treatment
ZD	Children	ZD	Effects of combined gonadotropin-releasing hormone agonist and growth hormone therapy on adult height in precocious puberty: a further contribution	Pucarelli, I.; Segni, M.; Ortore, M.; Arcadi, E.; Pasquino, A. M.	Journal of Pediatric Endocrinology & Metabolism.	2003	CT	Female	mean 8.3 years	NA	35	who showed the same growth pattern but refused GH treatment, remained on GnRHa alone, and were used as a control group to evaluate GH efficacy	depot-triptorelin	100 μg/kg	every 21 days	at least 2-3 years	IM	NA	Not observed	The 35 patients have reached adult height (i.e. growth during the preceding year was less than 1 cm, with a BA of over 15 years). Patients of the group treated with GH plus GnRHa showed an adult height (161.2 ± 4.8 cm) significantly higher (p <0.001) than pre-treatment predicted adult height (PAH) calculated according to tables either for accelerated girls (153.2 ± 5.0 cm) or for average girls (1…	The addition of GH to GnRHa in a larger cohort of patients with CPP with a longer follow-up confirms the safety of the combined treatment and the still significant but more variable gain in the group with the combined treatment, probably due to the larger number of patients analyzed. Caution is advised in using such an invasive and expensive treat-ment, and there is need for further studies befor…
ZD	Children	ZD	Two-year results of treatment with depot leuprolide acetate for central precocious puberty	Neely, Ek; Hintz, Rl; Parker, B; Bachrach, Lk; Cohen, P; Olney, R; Wilson, Dm	The Journal of Pediatrics	1992	CT	Both	1.9-9.7 years	NA	15	untreated	Depot leuprolide acetate	6 to 15 mg	every 4 weeks	2 years	IM	NA	Parents of patient 1 reported leakage of approximately 30 ml of clear fluid 2.5 weeks after the fourth injection. Local erythema developed in patient 13 after the second injection.	Comparison with untreated control patients suggested that basal LH did not completely return to prepubertal levels, whereas FSH levels were suppressed below prepubertal levels. Estradiol, FSH, and LH levels reached their nadir by 2 months; in contrast, mean serum levels of insulin-like growth factor I progressively declined from +0.57 +__ 0.19 SD score to -0.06 +_ 0.22 SD score at 24 months.	This study provides evidence that (I) long-term treatment with depot leuprolide is characterized by immediate and sustained laboratory and clinical suppression, (2) GnRH-stimulated LH and random FSH and estradiol concentrations are useful laboratory measures of efficacy, and (3) the progressive increase in predicted adult height is temporally associated with decreased se- rum levels of insulin-li…
ZD	Children	ZD	Single-dose azithromycin versus benzathine benzylpenicillin for treatment of yaws in children in Papua New Guinea: an open-label, non-inferiority, randomised trial	Mitj√†, O; Hays, R; Ipai, A; Penias, M; Paru, R; Fagaho, D; Lazzari, E; Bassat, Q	Lancet	2012	RCT	Both	6-15 years	NA	250	control group are those who receive intramuscular benzathine benzylpenicillin	benzathine benzylpenicillin	50000 units per kg	one time	NA	IM	NA	In patients given benzathine benzyl-penicillin administration-related adverse eff ects were the most common. Six (5%) patients in the benzathine benzylpenicillin group reported persistent injection-site pain, despite use of lidocaine 1% as a diluent, and two (2%) had an injection-related abscess. No serious adverse events were reported during treatment or for the entire follow-up period.	In the per-protocol analysis, after 6 months of follow-up, 106 (96%) of 110 patients in the azithromycin group were cured, compared with 105 (93%) of 113 in the benzathine benzylpenicillin group (treatment diff erence –3∙4%; 95% CI –9∙3 to 2∙4), thus meeting prespecified criteria for non-inferiority. The number of drug-related adverse events (all mild or moderate) was similar in both treatment gr…	A single oral dose of azithromycin is non-inferior to benzathine benzylpenicillin and avoids the need for injection equipment and medically trained personnel.
ZD	Children	ZD	Prolactin secretion before, during, and after chronic gonadotropin-releasing hormone agonist treatments in children	Massart, F.; Parrino, R.; Placidi, G.; Massai, G.; Federico, G.; Saggese, G.	American Society for Reproductive Medicine,	2005	CT	Both	5.5-9 years	NA	212	no control group	Depot GnRHa	leuprorelin acetate 3.75 mg [LA] and triptorelin 3.75mg [TR]	every month	administered to CPP and GHD patients for 40 and 24 months, respectively	IM	NA	hyperprolactinemia	Although serum PRL levels tended to be higher in TR- than in LA-treated patients, no significantdifference in circulating PRL in basal condition and during GnRHa treatment was detected between the CPP andGHD groups. However, five children (3.8%) developed hyperprolactinemia during TR treatment.	Although there are no general concerns about GnRHa treatment safety, careful PRL monitoringis required in GnRHa-treated children.
ZD	Children	ZD	Treatment of central precocious puberty with triptorelin 11.25 mg depot formulation	Martinez-Aguayo, A.; Hernandez, M. I.; Beas, F.; Iniguez, G.; Avila, A.; Sovino, H.; Bravo, E.; Cassorla, F.	Journal of Pediatric Endocrinology & Metabolism	2006	CT	Both	6.1-9 years	NA	20	no control group	triptorelin	11.25 mg	every 3 months	2 years	IM	NA	NA	The basal and GnRH-stimulated serum levels of LH and FSH decreased significantly from baseline to 3 months of therapy (p <0.0001). AH patients had a GnRH-stimulated peak below 3 mIU/ml between 6 and 24 months of treatment. The pituitary-gonadal axis recovered adequately after discontinuation of therapy.	These results suggest that 3-month depot triptorelin is a satisfactory alternative for the therapy of children with CPP.
ZD	Children	ZD	Successful treatment of congenital hyperinsulinism with long-acting release octreotide	Le Quan Sang, K. H.; Arnoux, J. B.; Mamoune, A.; Saint-Martin, C.; Bellanne-Chantelot, C.; Valayannopoulos, V.; Brassier, A.; Kayirangwa, H.; Barbier, V.; Broissand, C.; Fabreguettes, J. R.; Charron, B.; Thalabard, J. C.; de Lonlay, P.	European Journal of Endocrinology	2012	CT	Both	1.5-8.5 years	NA	10	no control group	long-acting release (LAR) octreotide (Sandostatin LP, Novartis)	The i.m. dose injected to each patient was equal tothe cumulative dose over 31 days of their usual s.c.octreotide (Sandostatin, Novartis).	every 4 weeks	2 years	IM	NA	Not observed	For all ten patients, glycemias were maintained in the usual range, HbAlc (mean 5.5%;95% CI: 4.6–6.2) and IGF1 (mean 89.7 ng/ml; 95% CI: 26–153) were unchanged. Patients gainedheight significantly (mean 2.7 cm; 95% CI: 1.9–3.4) and no side effect was noted during the study andthe later follow-up.	In these diazoxide-unresponsive HI patients, LAR octreotide was efficient, well toleratedand contributed to a clear simplification of the medical care.
ZD	Children	ZD	Long-term cognitive outcomes of a cohort of children with cryptogenic infantile spasms treated with high-dose adrenocorticotropic hormone	Kivity, S.; Lerman, P.; Ariel, R.; Danziger, Y.; Mimouni, M.; Shinnar, S.	Epilepsia	2004	CT	Both	3-9 months	NA	37	no control group	synthetic adrenocorticotropic hormone (ACTH) (Tetracosactide (Synacthen))	1mg every 48 h for 2 weeks; 1 mg every 72 h for 2 weeks;1 mg once a week for 4 to 6 weeks; 0.5 mg once a week for 2 weeks.	NA	NA	IM	NA	cushingoid features, In>50%, hypertension developed, and hy-pokalemia also was frequent. gastroenteritis, otitis media, and upper respiratory infections. osteoporosis	Normal cognitive outcome was found in all 22 (100%) patients of theearly-treatment group, and in 40% of the late-treatment group.Normal cognitive outcome was found in all 25 (100%) patients who had no or only mild mental deterioration at presentation,including four in the late-treatment group but in only three of the12 patients who had had marked or severe deterioration before treatment.	Early treatment of cryptogenic infantile spasms with a high-dose ACTH protocol is associated with favorable long-term cognitive outcomes. Once major developmental re-gression lasts for a month or more, the prognosis for normal cognitive outcome is poor.	Early treatment of cryptogenic infantile spasms with a high-dose ACTH protocol is associated with favorable long-term cognitive outcomes. Once major developmental regression lasts for a month or more, the prognosis for normal cognitive outcome is poor.
ZD	Children	ZD	Hyperprolactinemia after treatment of long-acting gonadotropin-releasing hormone analogue Decapeptyl in girls with central precocious puberty	Kauschansky, A.; Nussinovitch, M.; Frydman, M.; Yeshaya, A.; Ben-Rafael, Z.	FERTILITY AND STERIL	1995	CT	Female	6.5-11 years	NA	13	no control group	Decapeptyl	3.75 mg	every 28 days	6 months	IM	NA	Hyperprolactinemia	Hyperprolactinemia developed in 5 of 13 girls after treatment with long-acting GnRH-a; mean blood PRL in all 13 girls rose significantly from 11.9 :±: 5.6 to 21.5 :±: 12.5 j.tg/L (mean:±: SD)	The mechanism of hyperprolactinemia in our patients is unclea
ZD	Children	ZD	Comparison of continuous versus intermittent administration of triptorelin on the final height of girls with idiopathic precocious puberty	Karamizadeh, Z; Rasekhi, Ar; Kashef, S; Saki, F; Ashkani-Esfahani, S	Iranian Journal of Pediatric	2017	RCT	Female	mean age of 7.05 years	NA	16	Comparison of Continuous Versus Intermittent Administration of Triptorelin	long-acting GnRH agonist triptorelin	0.3 mg/kg	group 1: every month group 2: 1 to 6, 10 to 15, and 19 to 24. They did not receive triptorelin at months 7 to 9 and 16 to 18.	24 months	IM	NA	No untoward side effect was noted in Group 2, which received a lower dose of triptorelin, yet, 2 cases of gray hairand 1 case of mild rash were reported in Group 1, which received a higher dose (continuous triptorelin therapy).	No side effects were noted in Group 2 receiving lower dose of triptorelin, yet, 2 cases with gray hair and 1 case with mild rash were reported in the group receiving the higher dose. No statistically significant difference was found between the 2 groups regarding height after 2 years.	Treatment of IPP can be performed with triptorelin doses of less than 0.3 mg/kg per month, with the same height increment and lower side effects.
ZD	Children	ZD	Suppression of gonadotropin secretion by a long-acting gonadotropin-releasing hormone analog (leuprolide acetate, Lupron Depot) in children with precocious puberty	Kappy, M.; Stuart, T.; Perelman, A.; Clemons, R.	Journal of Climcal Endocrinology and Metabolism	1989	CT	Female	2.9-10.1 years	NA	5	no control group	Long-Acting Gonadotropin-Releasing Hormone Analog Leuprolide Acetate, Lupron Depot	0.3 mg/kg	once	NA	IM	NA	Not observed	Five girls with previously untreated precocity showed significant decreases in basal serum estradiol and FSH levels and inpeak LH levels (after GnRH testing) 30 days after a single imdose of leuprolide acetate for depot suspension. Mean peak FSH levels also fell greatly, but the difference was not significant.	Depot im leuprolide appears to be effective in suppressingestradiol and gonadotropin secretion, and may be a usefulmethod of treating children with central precocious puberty.
ZD	Children	ZD	Serum insulin-like growth factor I (IGF-I) and IGF-binding protein 3 levels are increased in central precocious puberty: effects of two different treatment regimens with gonadotropin-releasing hormone agonists, without or in combination with an antiandrogen (cyproterone acetate)	Juul, A; Scheike, T; Nielsen, Ct; Krabbe, S; M√ºller, J; Skakkebaek, Ne	Journal of Climcal Endocrinology and Metabolism	1995	CT	Female	mean age group1: 9.52 years group2:10.53 years	NA	40	The patients were treated with GnRH analog according to two different protocols	long-acting GnRH agonist triptorelin	75 μg/kg	given on days 7, 14,28, and 56 and every 28 days hereafter.	24 months	IM	NA	NA	Serum IGF-I levels remained unchanged during monthly im treatment with long acting GnRH analog, whereas IG- FBP-3 levels significantly increased during the first year of this treatment despite unmeasurable estradiol levels.	We conclude that circulating IGF-I and IGFBP-3 levels are involved in the increased growth in precocious puberty and that the inverse effect on IGF-I and IGFBP-3 of gonadal suppression with long-acting GnRH analog suggests a differential regulation of serum IGF-I and IGFBP-3.
ZD	Children	YL	Central precocious puberty in girls: internal genitalia before, during, and after treatment with long-acting gonadotropin-releasing hormone analogues	Jensen, A. M.; Brocks, V.; Holm, K.; Laursen, E. M.; Muller, J.	THE JOURNAL OF PEDIATRICS	1998	CT	Female	6.5-10.5 yrs	NA	33	normal control	long acting GnRH analog (Decapeptyl Depot)	75 μg/kg	Every 4 weeks	1.5-4.7 yrs	IM	NA	NA	a significant reduction was observed in ovarian volume and uterine volume at 3 months after treatment. At the examination 3 to 20 months after discontinuation of treatment, median ovarian volume was 0.6 SD (range –1.4 to2.1 SD). At follow-up examination 3 to 20months after discontinuation of treatment,one girl (7%) had a uterine volume > 2.0SD. The median uterine volume was 1.3SD (range 0.4 to 2.…	pelvic ultrasonography is a reliable tool for investigating girls with precocious puberty and that itis also useful for evaluating treatment. The study indicates that pelvic ultra-sonography may be an alternative non-invasive investigation to dynamic hor-mone testing.
ZD	Children	YL	The histrelin implant: a novel treatment for central precocious puberty	Hirsch, H. J.; Gillis, D.; Strich, D.; Chertin, B.; Farkas, A.; Lindenberg, T.; Gelber, H.; Spitz, I. M.	PEDIATRICS	2005	RCT	Female	2-9 yrs	NA	11	One implant VS Two implants	GnRHa triptorelin embonate	3.75 mg	Every 3-4 weeks	1-39 month	IM	NA	NA	Mean breast development was Tanner stage 3.3 (range: 2– 4) at implant insertion and 2.7(range: 1–3) at 9 months. Bone-age advancement decreased to 0.6_x0005_0.4 years at 9 months (P_x0001_.003). Growth velocity (GV_x0004_SDS_x0005_SD) was increased before initial treatment(2.5_x0005_1.7) and decreased significantly to_x0004_3.1_x0005_2.2 by 9 months (P_x0001_.005). Basal LH and FSH levels decreas…	The histrelin implant consistently suppresses clinical and laboratory parameters of puberty for 1 yearand is a promising new technique for treating CPP without the pain and inconvenience of monthly injections.
ZD	Children	YL	Management of recurrent tonsillitis in children	Hennawi, Ded; Geneid, A; Zaher, S; Ahmed, Mr	American Journal of Otolaryngology–Head and NeckMedicine and Surgery	2017	RCT	Both	5-12 yrs	NA	350	Oral AZT	Benzathine Penicillin G	600,000 IU for children ≤ 27kg, 1,200,000 IU for children ≥ 20kg	Every 2 weeks for 6 months		IM	NA	NA	The mean ASOT before treatment in group A was 476 IU/ml and 491 IU/ml in group B. After six-months follow-up a statistically significant reduction in the ASOT in both groups occurred as group A became126 IU/ml while group B became 141 IU/ml. There was no statistically significant difference between the two groups.	The treatment of recurrent tonsillitis is equally effective by treatment with AZT or BP in comparison to tonsillectomy. AZT was as effective as BP and tonsillectomy against recurrenttonsillitis after six monthsof treatment.
ZD	Children	YL	Variations in pituitary-gonadal suppression during intranasal buserelin and intramuscular depot-triptorelin therapy for central precocious puberty. Belgian Study Group for Pediatric Endocrinology	Heinrichs, C.; Craen, M.; Vanderschueren-Lodeweyckx, M.; Malvaux, P.; Fawe, L.; Bourguignon, J. P.	Acta Paediatr	1994	CT	Both	0.7-8.8 yrs	NA	21	no control group	long-acting GnRH agonist triptorelin	3.75 mg	Every 4 weeks	1 year	IM	NA	NA	Arrest or regression of genital development was observed during therapy with either agonist in 5 boys. All had plasma testosterone levels in the normal prepuberal range ( < 0.05 ng/ml) during therapy. Among the 16 girls, 9 showed progression of puberty during therapy since, in 1 girl, puberty pro- gressed during treatment with either agonist. The mean reduction in HV between the last year of buse…	There were not any significant increase in mean PAH during Gn-RH agonist therapy and no significant correlation was found between the dosage of Gn-RH agonist and the effects on the development of secondary sex characteristics. Studies on the final height data are warranted
ZD	Children	YL	The Influence of GnRH Analog Therapy on Growth in Central Precocious Puberty	Glab, E.; Wikiera, B.; Bieniasz, J.; Barg, E.	Advances in clinical and experimental medicine	2016	CT	Female	10.5-12.3 yrs	NA	40	no control group	Decapeptyl	3.75 mg	every 28 days	1-6 yrs	IM	NA	NA	After the GnRHa therapy was completed, BA was 12.4 ± 0.68 years.During the treatment period a decline in HtS-DS from 2.0 ± 1.36 to 1.24 ± 1.0 was observed (p = 0.0002). BA decelerated 1.0 ± 0.29 year during the first year and 0.66 ± 0.33 year in the following years (p = 0.0008). The mean HtSDS was significantly higher at the end of the treatment than the mean pretreatment predicted height (PAH) S…	he patient’s age at the beginning of GnRHa therapy is an important predictor of height prognosis. Beginning therapy under the age of 7 improves the predicted adult height (PAH) during treatment. Height predic-tion during the entire treatment period is worse in children with a more advanced bone age compared with their statural age at the onset of treatment.
YL	Children	YL	A randomized trial of 1- and 3-month depot leuprolide doses in the treatment of central precocious puberty	Fuld, K; Chi, C; Neely, Ek	THE JOURNAL OF PEDIATRICS	2011	RCT	Female	6.2-10 yrs	NA	54	Different doses	leuprolide acetate	7.5 mg of 1-month DL, 11.25 mg of 3-month DL, or 22.5 mg of 3-month DL	1 month or 3 month	24 months	IM	NA	NA	Mean stimulated levels of LH, FSH, and E2 decreased signif-icantly in all dose groups between baseline and all subsequenttreatment visits. Mean stimulated LH concentrations in the first year were 1.56_x0001_0.94 IU/L, 2.52_x0001_1.13 IU/L (P< .001 versus both othergroups), and 1.63_x0001_0.76 IU/L in the 7.5-mg 1-month,11.25-mg 3-month, and 22.5-mg 3-month groups,respectively. No differences betw…	we found that stimulated LH during treatment wascomparable with levels observed in girls. The 11.25-mg 3-month dose results inmarginally inferior LH and FSH suppression comparedwith monthly DL.
YL	Children	YL	The effect of luteinizing hormone-releasing hormone analog for central precocious puberty on growth hormone (GH) and GH-binding protein	Dimartino-Nardi, J.; Wu, R.; Varner, R.; Wong, W. L. T.; Saenger, P.	Journal of Clinical Endocrinology and Metabolism	1994	CT	Both	5.8- 10.4 yrs	NA	7	no control group	leuprolide acetate depot	7.5 mg	Every 28 days	6 months	IM	NA	NA	increase in gonadotropin levels in response to LHRH testing. The mean BMI remained unchanged at 18.8 and 19.6 before and 6 months after the initiation of LHRHa therapy. Serum levels of DHEAS remained unchanged at 1370.9 + 1083.5 and 1513.7 f 757.8 nmol/L before and 6 months after therapy was initiated, respectively. By 6 months of treatment, mean GV decreased significantly from 8.9 to 5.4 cm/yr.	line in GV that occurs via a decrease in GH secretion as levels of GHBP are unchanged. It has been hypothesized that in normal children ‘GH production is adjusted to accommodate the prevailing GHBP receptor endowment, thereby ensuring the correct combination of GHBP receptor and GH production that permits expression of the individual growth propensity” . In children with CPP, the withdrawal of go…
YL	Children	YL	Effect of parenteral testosterone therapy on penile development in boys with hypospadias	Davits, R. J.; van den Aker, E. S.; Scholtmeijer, R. J.; de Muinck Keizer-Schrama, S. M.; Nijman, R. J.	British Journalof Urology	1993	CT	Male	13-74 months	NA	40	No control group	testosterone depot; testosterone propionate and testosterone enenthate	2 mg/kg; a depot contained 25 mg testosterone propionate and 110 mg testosterone enenthate in 1 ml (Testoviron).	2 times pre-operative; one time	12 months	IM	NA	NA	The average penile length of 3.5 cm increased significantly (average 2.4 cm) (P<0.001). Following surgery the length diminished gradually and after 1 year the average length was 4.9 cm. The penile base circumference also increased, as did the transverse length of the inner preputial area (32 and 58% respectively) (P < 0.01). During the follow-up period the mean height of the children expressed as…	The effect of parenterally administered testosterone on penile growth up to the day of operation was statistically significant (P < 0.001). Intramuscular administration of 2 doses of 2 mg/kg Testoviron had a significant, reversible effect on the development of the hypo- spadiac penis. In particuIar, the effect on the prepuce may be important in the correction of severe cases of hypospadias. Bone …
YL	Children	YL	Treatment of precocious puberty with a long-acting preparation of D-Trp6-LHRH	Chaussain, J. L.; Roger, M.; Couprie, C.; Lahlou, N.; Canlorbe, P.	Hormone research	1987	CT	Both	1-10 yrs	NA	13	No control group	LHRH	60 μg/kg	on 1, 21 days and every 28 days	6-21 months	IM	NA	transient viginal bleeding	A clinical improvement is obvious in boys and girls within 6 months or less. Mean uterus size decreased. testis volumn decreased. Bone age increment diminished relative to the height age increment. The effect of gonadal secretion is obvious in boys.	The IM LHRH within a biodegradable polymeric matrix have been proven to be as effeicient as SC treatment. It ensures better children compliance than daily treatment and permits better physcosocial adaption.
YL	Children	YL	Randomised trial of LHRH analogue treatment on final height in girls with onset of puberty aged 7.5-8.5 years	Cassio, A; Cacciari, E; Balsamo, A; Bal, M; Tassinari, D	Arch Dis Child	1999	RCT	Female	7.2-8.2 yrs	NA	46	Untreated	Decapeptyl	3.75 mg	every 28 days	25 months	IM	NA	NA	Significant breast development was seen onlyin group 1, whereas height velocity decreasedin both groups, although more significantly in group 1. height at menarche (152.7 (7.2)v152.5 (5.7) cm), and growth after menarche(4.9 (3.0)v5.4 (2.2) cm) were similar in bothgroups. The mean final height was similar inthe two groups and not significantly diVerentfrom target height.	the LHRH analogue had little effecton final height in subjects with early puberty; infact, the auxological follow up and final heightsof our patients were similar in the treated anduntreated groups. the observation that height at menarche was achieved at diVerent times, but was similar in the two groups, indicates a predetermined auxological destiny in subjects with earlypuberty, which is unaffec…
YL	Children	YL	Final height after long-term treatment with triptorelin slow release for central precocious puberty: importance of statural growth after interruption of treatment. French study group of Decapeptyl in Precocious Puberty	Carel, J. C.; Roger, M.; Ispas, S.; Tondu, F.; Lahlou, N.; Blumberg, J.; Chaussain, J. L.	The Journal of Clinical Endocrinology & Metabolism	1999	CT	Both	3.8- 10.9 yrs	NA	66	Historical Control	Decapeptyl	3.75 mg	every 28 days	1.9-9 yrs	IM	NA	NA	During treatment in girls, growth velocity declined from8.4±2.2 cm/yr to 5.9±1.1 cm/yr during the first year, 5.3±1.3 cm/yr during the second year of treatment, and 4.0±1.2cm/yr during the rest of the treatment (time effect,P,0.001). BA maturation declined to 0.5±0.2 BA yr/yr duringthe entire treatment period. This led to an improvement ofboth BA/statural age and height prognosis at the end of th…	he restoration of genetictarget height or a 5- to 10-cm increase in FH in girls treatedwith triptorelin-SR for CPP. We highlight a specific point ofimportant practical and economical consequences,i.e.theoptimal time for interrupting GnRH agonist treatments withrespect to the improvement of FH. Although this pointshould certainly be better evaluated in a formal controlledtrial, our results suggest…
YL	Children	YL	Three-month sustained-release triptorelin (11.25 mg) in the treatment of central precocious puberty	Carel, J. C.; Blumberg, J.; Seymour, C.; Adamsbaum, C.; Lahlou, N.	European Journal of Endocrinology	2006	CT	Both	4.9-11.6 yrs	French	64	No control group	Triptorelin	11.25 mg	Every 3 months	12 months	IM	NA	NA	At Month 3, 45 of the 52 girls and eight of the ten boyswith available data, i.e. 85% of the children, had sup-pressed LH peaks (≤3 IU/l). At Month 6, 60 out of 62 (97%) of the childrenachieved adequate LH suppression. Highly significant decreases in mean LH and FSHpeaks were observed at Month 3 and were sustainedthrough Month 12. Similar results were observed inboys and girls. stradiol levels we…	The results of the present study demonstrate that the 3-month 11.25 mg triptorelin depot formulation efficiently suppresses the pituitary gonadal axis and theprogression of CPP in children. They also confirm theneed for precise monitoring of gonadotropin secretionin children treated with GnRH agonists. These resultsconfirm the efficacy, tolerability and acceptability ofthe3-month formulations of …
YL	Children	ZD	Assessment of depot leuprolide acetate dose-adequacy for central precocious puberty	Cook, J. S.; Doty, K. L.; Conn, P. M.; Hansen, J. R.	Journal of Clinical Endocrinology and Metabolism	1992	CT	Both	7-10 years	NA	6	compare two groups: A (incompletely suppressed) and B (well suppressed).	leuprolide acetate	7.5 mg	every 4 weeks	15 months	IM	NA	NA	There was no significant difference among the three groups in GnRH-stimulated peak LH release.	These results indicate that dLA (7.5 mg, im, every 4 weeks) does not produce complete desensitization in all children with CPP and suggest that overnight monitoring of LH release is more sensitive than GnRH’stimulation testing for the assessment of dLA dose adequacy.
YL	Children	ZD	Six-month open-label follow-up of risperidone long-acting injection use in pediatric bipolar disorder	Boarati, M. A.; Wang, Y. P.; Ferreira-Maia, A. P.; Cavalcanti, A. R.; Fu, I. L.	Prim Care Companion CNS Disord	2013	CT	Both	mean 12.1 years	NA	19	no control group	risperidone	The initial dose of RLAI was 25 mg (1 ampoule) every 15 days. The patients continued to take the oral dosefor 3 weeks after beginning the RLAI. At T, the mean dose administered was 37.5 mg and at T the meandose administered was 46.3 mg per injection	see dosage of drug	6 months	IM	NA	Two patients reported mild transient tremors in the T to T periods, and 1 reported a single transient episodeof an oculogyric crisis in the T to T period. None presented neuroleptic malignant syndrome, severe extrapyramidal symptoms, or hypersensitivity to RLAI	Patients receiving RLAI presented considerable improvement in global functioning (CGAS: T =20.6; T = 42.9; and T = 49.2) and clinical severity (CGI: T = 5.9; T = 3.9; and T = 3.4). Global CGImean scores of clinical improvement were 2.2 at T and 2.4 at T. There were no significant changes in laboratory measurements and weight throughout follow-up.	RLAI was shown to be an alternative treatment for youths with bipolar disorder failing to respond to prior medication trials or with adherence problems.
YL	Children	ZD	Long-acting GnRH analogue triptorelin therapy in central isosexual precocious puberty	Bajpai, A.; Sharma, J.; Kabra, M.; Gupta, A. K.; Menon, P. S.	Indian Pediatrics	2002	CT	Both	mean bone age 10 years	NA	35	no control group	triptorelin	3.75 mg	every 28 days	10 years in girls and 12 years in boys	IM	NA	not observed	There was decline in growth rate reflected by a fall in heightSD of 0.8 ± 0.8 in girls and 2.3 ±0.9 inboys (p = 0.014), an even greater retardation in bone age (BA) advancement with adecrease in BA-CA of 1.7 ± 1 years in girls and 2.7 ± 1 years in boys and a fall in heightSDBAof 1.5 ± 1.1 in girls and 2.1 ± 1.6 in boys. Final height (149.8 ± 6.9 cm in girls and 161.9 ± 3.9cm in boys) exceeded pro…	Long actingGnRH therapy is effective in improving the auxological outcome of patients with CIPP.Maximum benefit is observed in girls with greater bone age advancement treated at a younger age and for a longer duration of treatment. These girls had lower bone age advance atdiscontinuation of treatment.
YL	Children	ZD	Sequential comparisons of one-month and three-month depot leuprolide regimens in central precocious puberty	Badaru, A.; Wilson, D. M.; Bachrach, L. K.; Fechner, P.; Gandrud, L. M.; Durham, E.; Wintergerst, K.; Chi, C.; Klein, K. O.; Neely, E. K.	The Journal of Clinical Endocrinology & Metabolism	2006	CT	Both	mean age 8.18 years	NA	30	no control group	depot leuprolide	7.5 mg	every 4 weeks	or a minimum of 24 wk	IM	NA	NA	DL-stimulated LH levels(mean_x0002_SD) were 1.30_x0002_0.74, 1.73_x0002_0.99, and 2.13_x0002_1.41 on 7.5 mg,3.75 mg, and 11.25 mg-3 month, respectively (7.5vs.3.75 mg,P_x0003_0.019; 7.5 mgvs.11.25 mg-3 month,P_x0003_0.004, Wilcoxon ranked signtest). Mean FSH levels were 2.86_x0002_1.91, 3.91_x0002_1.98, and 3.96_x0002_1.34,respectively (7.5vs.3.75 mg,P_x0003_0.017; 7.5 mgvs.11.25 mg-3 month,P_x00…	These data suggest that low-dose 1- and3-month DL preparations are associated with persistently greater gonadal stimulation in most CPP patients, but the LH/FSH resultswere not corroborated by differences in sex steroid levels. Whether various DL doses lead to long-term therapeutic differences remains to be determined.
YL	Children	ZD	Adult height in girls with idiopathic true precocious puberty	Brauner, R.; Adan, L.; Malandry, F.; Zantleifer, D.	Journal of Clinical Endocrinology and Metabolism	1994	CT	Female	mean treated 6.2 years, untreated 7.2 years	NA	34	treated vs. untreated	long-acting GnRH analog (D- Trp6-GnRH)	3.75 mg	every 25 days	Therapy was stopped at a bone age greater than 12 yr	IM	NA	not observed	Group 1 showed greater clinical signs of estrogenization, vaginal mat- uration index (P < 0.03), plasma estradiol (P < 0.0004), and ratio of LH/FSH peaks (P < 0.01) at the initial evaluation than did group 2. The mean target heights were similar (difference, 0.9 cm). In group 1, the adult height (159 f 1.1 cm) was greater than the predicted height before therapy (152 f 1.4 cm; P < 0.0001). The di…	In conclusion, some girls with true precocious puberty and poor adult height prediction who are treated with GnRH analog achieve an adult height more comparable to their target height. However, the lack of effect on height in girls with predicted height at the onset of therapy similar to their target height and preservation of the growth potential in the slow evolutive forms suggest that these fo…
YL	Children	YL	Final height in girls with central precocious puberty: comparison of two different luteinizing hormone-releasing hormone agonist treatments	Antoniazzi, F; Cisternino, M; Nizzoli, G; Bozzola, M; Corrias, A; Luca, F; Sanctis, C; Rigon, F; Zamboni, G; Bernasconi, S	Acta Paediatr	1994	RCT	Female	6.8-8.6 yrs	NA	40	Untreated	triptorelin	60 μg/kg	Every 28 days	About 2 yrs	IM	NA	NA	there were no significant responses of LH and FSH to the LH-RH stimulation test and basal serum estradiol levels were < 75pmol/l during therapy in both groups. There were only slight non-significant differences between the two groups. At the end of treatment, CA and BA were not significantly different in groups A and B; height was greater in group B than in group A but this was not significant us…	both in and depository im long- acting LH-RHa therapies can be considered effective in the treatment of true idiopathic precocious puberty. However, in our experience, long-acting slow-release preparations seem to preserve genetic height potential and to allow better adult height.
YL	Children	YL	Bone mineral metabolism in girls with precocious puberty during gonadotrophin-releasing hormone agonist treatment	Antoniazzi, F.; Bertoldo, F.; Zamboni, G.; Valentini, R.; Sirpresi, S.; Cavallo, L.; Adami, S.; Tato, L.	European Journal of Endocrinology	1995	CT	Female	6.9-8.4 yrs	NA	10	No control group	triptorelin	3.75 mg	every 28 days	12 months	IM	NA	NA	Complete arrest of pubertal development was observed during GnRH-a treatment; the growth rate decreased from 8.3±1.2cm/year to 5.2±0.6cm/year. Serum oestradiol leves decreased from pubertal to prepubertal levels(<75mol/1) in each patient; there was no rise in LH or FSH following GnRH stimulation testing.	reduced bone formation is the primary consequence of GnRHa therapy, and this could possibly be related to decreased GH secretion. After the initial reduction of bone formation, there could be, after a few months, a comparable decrease in bone résorption,with consequent transient boneloss.This reduction ispossibly entirely reversible,as proven in premenopausal women treated with GnRHa, but further…
YL	Children	YL	Prolonged vaginal bleeding during central precocious puberty therapy with a long-acting gonadotropin-releasing hormone agonist	Yeshaya, A.; Kauschansky, A.; Orvieto, R.; Varsano, I.; Nussinovitch, M.; Ben-Rafael, Z.	Acta Obstetricia etGynecologica Scandinavica	1998	CT	Female	6.5-11 yrs	NA	28	No control group	Decapeptyl	3.75 mg	every 28 days	6 months	IM	NA	amenohrrea	Eight of the 28 CPP patients who received GnRH-ahad vaginal bleeding during treatment (Table 1).Of the eight girls, in two the first remarkable va-ginal bleeding appeared after the first injection ofGnRH-a; in five after the second injection; and inone after the fifth GnRH-a injection. Four of thepatients (50%) showed a prolonged withdrawalbleeding lasting 11–13 days. No significant change in hem…	careful advice regarding therelatively-high incidence of uterine bleeding whichmay be massive and recurrent, should be given toCPP girls and their families before the initiation oftreatment with GnRH-a. This will avoid unnecess-ary anxiety and will achieve better compliance.
YL	Children	ZD	Serum inhibin A and inhibin B in central precocious puberty before and during treatment with GnRH agonists	Sehested, A.; Andersson, A. M.; Muller, J.; Skakkebaek, N. E.	Horm Res	2000	CT	Female	2.2-9.5 years	NA	42	Short-acting GnRH agonist	Long-acting GnRH agonist triptorelin depot (Decapeptyl-Depot)	3.75 mg	on days 7, 14, 28, 56 and every 28 days thereafter		IM	NA	NA	During treatment with GnRH agonist (intranasal busere-lin and oral cyproterone acetate, treatment group 1, n =23, or triptorelin depot injections, treatment group 2, n =19) levels of both hormones fell significantly (p = 0.002).There was a significantly (p = 0.003) greater fall in inhibinB levels during treatment in group 2 compared to group1, with inhibin B levels now lying below (group 2: !20pg…	It is concluded thatlevels of inhibin A and inhibin B are elevated and sup-pressed in concert with activation and suppression of thehypothalamo-pituitary-gonadal axis in girls with CPP,supporting the concept that ovarian inhibin secretion isdynamically regulated by gonadotropin stimulation.
YL	Children	ZD	Combination treatment with growth hormone and gonadotropin-releasing hormone analogs in short normal girls	Saggese, G.; Cesaretti, G.; Barsanti, S.; Rossi, A.	The Journal of Pediatrics	1995	CT	Female	10.19 to 13.04 years	NA	14	No treatment	GnRHa (long-acting D-Trp-6-GnRH)	60 μg/kg	every 28 days	2.01 ± 0.52 years	IM	NA	not observed	The value of height standard deviation score for bone age (BA) improved from -1.69 ± 0.47 to -1.04 _+ 0.56 (p = 0.001); height age (HA)/BA ra- tio also increased from 0.83 ± 0.05 to 0.90 ± 0.04 (p <0.01), as did PAH (from 146.8 ± 4.4 to 152.9 ± 3.6 cm; p <0.002). The ratio of gain in HA to gain in BA was 2.08 ± 0.78. Pubertal stages showed an arrest in five cases and a regression in the other two…	This preliminary study demonstrates that combination therapy with growth hormone and gona- dotropin-releasing hormone analogs in short, endocrinologically normal girls may be useful in improving both height prognosis and predicted adult height. Further studies are necessary to reach definitive conclusions regarding the ef- ficacy of this kind of therapy.
YL	Children	ZD	Salutary effects of combining early very low-dose systemic estradiol with growth hormone therapy in girls with Turner syndrome	Rosenfield, Rl; Devine, N; Hunold, Jj; Mauras, N; Moshang, T; Root, Aw	The Journal of Clinical Endocrinology & Metabolism	2005	RCT	Female	12-14.9 years	NA	14	early vs. late treatment	Depot estradiol	0.2 mg	every month	3.5 yr or later	IM	NA	not observed	Depot estradiol treatment resulted in height significantlytaller than predicted at 12 yr of age (P_x0002_0.02). All height potentialwas gained in the first 2 yr of the study, during which the early groupgrew 3.5 cm more than the late group, which was receiving GH alone(P_x0002_0.01). The early depot estradiol group also gained 5.9 cm moreheight after starting estrogen than did the early National …	These results suggest that very low-dose parenteral estradiol permits relatively age-appropriate feminization without interfering with the effect of GH on the enhancement of height potential.
YL	Children	ZD	Final height in central precocious puberty after long term treatment with a slow release GnRH agonist	Oostdijk, W.; Rikken, B.; Schreuder, S.; Otten, B.; Odink, R.; Rouwe, C.; Jansen, M.; Gerver, W. J.; Waelkens, J.; Drop, S.	Archives of Disease in Childhood	1996	CT	Both	mean 7.7 years	NA	36	No control group	triptorelin	3.75 mg	every four weeks	mean (SD) of 3.4 (1.0) years	IM	NA	not observed	The rate of bone maturation decreased during treatment and the predicted adult height increased from 158.2(7.4) cm to 163.9(7.5) cm at the end of treatment(p<0.001). When treatment was stopped bone maturation accelerated, resulting in a final height of 161.6(7.0) cm,which was higher than the predicted adult height at the start of treatment (p<0.001).	Treatment of CPP with triptorelin increases final height, with normal body proportions, and seems to increase body mass index. The best results were achieved in girls who were taller at the start of treatment. Puberty was resumed after treatment,without the occurrence of polycystic ovaries.
YL	Children	ZD	Growth and pubertal development during and after treatment with a slow-release gonadotropin-releasing hormone agonist in central precocious puberty	Oostdijk, W.; Gevers, E. F.; Drop, S. L.; Rikken, B.; Hummelink, R.; Partsch, C. J.; Sippell, W. G.	Horm Res	1991	CT	Both	mean 6.7 girl, 6.5 boy	NA	25	No control group	triptorelin	3.75 mg	every four weeks	4 or 5 years	IM	NA	NA	After 3 years of D-CR a stabilization of height velocity at about 4 cm/year was observed. Predicted adult height improved from 156.3 to 162.2 cm in girls (p<0.001) and from 174.4 to 184.3 cm in boys after 4 years.	We conclude that D-CR treatment is very effective in the long-term suppression of gonadal activity of children with CPP resulting in a stabilization of HV and bone maturation
YL	Children	ZD	Long-term results with a slow-release gonadotrophin-releasing hormone agonist in central precocious puberty. Dutch-German Precocious Puberty Study Group	Oostdijk, W.; Drop, S. L.; Odink, R. J.; Hummelink, R.; Partsch, C. J.; Sippell, W. G.	Acta Paediatr Scand	1991	CT	Both	mean girls 6.7 years , boys 5.9 years	NA	19	No control group	triptorelin	60-120 μg/kg	every four weeks	4 years	IM	NA	NA	After 3 years of treatment, height velocity stabilized at 4.0 cmlyear. Predicted adult height (mean & SD) increased from 158.9 k 6.8 to 164.9 & 6.6 cm in girls (n = 14, p < 0.01), and from 174.4 & 18.5 to 184.3 f 17.1 cm in boys (n = 4, p < 0.05).	It is concluded that triptorelin therapy improves predicted adult height. In children with CPP and genetic short stature, with a markedly decreased height velocity during triptorelin therapy, concomitant administration of a GnRH agonist and GH may have advantages.
YL	Children	YL	Long-term treatment of central precocious puberty with a long-acting analogue of luteinizing hormone release hormone (D-Tryp6-GnRH) in monthly injections. Its possible use in normal puberty	Marcondes, J. A.; Abujamra, A. C.; Minanni, S. L.; Mendonca, B. B.; Nery, M.; Lerario, A. C.; Pereira, M. A.; Abelin, N.; Wajchenberg, B. L.	Hormone and metabolic research	1993	CT	Both	3yrs-14 yrs	NA	7	No control group	LHRH	NA	Once per month	1 yr	IM	NA	NA	In 4 boys studied, testicular volumn decreased significantly. During therapy, bone age and growth velocity decreased for all patients but 1. After 6 months of treatment, basal and peak gondaotropin levels fell significantly below pretreatment levels.	The management of central precocious puberty with LHRH is an effective form of treatment of central precocious puberty and the method of administration is more practical than the daily injection of other available GnRHa and endures more patients compliance. Further, GnRHa may increase final height with normal pubertal development but with short stature.
YL	Children	YL	Utility of single luteinizing hormone determination 3 h after depot leuprolide in monitoring therapy of gonadotropin-dependent precocious puberty	Acharya, S. V.; Gopal, R. A.; George, J.; Bandgar, T. R.; Menon, P. S.; Shah, N. S.	Pituitary	2009	CT	Both	0.8-10.5 yrs	NA	7	No control group	depot leuprolide acetate	11.25 mg	Once	3 hr	IM	NA	NA	Before therapy, the mean±SD LH peak after subcutaneous leu-prolide stimulation test was 20.6±7.85 IU/l (range 9.64–30.4 IU/l), and it was 27.3±12.21 IU/l 3 h after the firstdepot leuprolide injection (range 10.5–45.4 IU/l). Duringtherapy, the mean±SD of LH peak after sc stimulation testwas 1.96±0.75 IU/l (range 1.1–3.1 IU/l), and it was2.58±0.54 IU/l (range 1.4–3.4 IU/l) 3 h after depot leu-proli…		It demonstrated peak LH cut-off value\3.3 IU/l, for an adequate LH suppression 3 h after depotleuprolide. This may replace the classical GnRH test orleuprolide stimulation test as a reliable and convenient toolfor monitoring therapy in girls with GDPP.
YL	Children	YL	Body mass index and body composition in adolescents treated with gonadotropin-releasing hormone analogue triptorelin depot for central precocious puberty: data at near final height	Chiocca, E.; Dati, E.; Baroncelli, G. I.; Mora, S.; Parrini, D.; Erba, P.; Bertelloni, S.	Neuroendocrinology	2009	CT	Both	7.4-9.2 yrs	NA	31	No control group	triptorelin depot	3.75 mg	Every 28 days	4 yrs	IM	NA	NA	Patients reached their near adult height (–0.5 8 1.1 standard deviation score (SDS)); the girls were menstruating and the majority (15/17) had reg-ular cycles, the boys showed normal testicular function. BMI was unchanged from the start of GnRH analogue therapy (0.4 ± 1.0 SDS) to near adult height (0.2 ± 1.0 SDS, p = NS vs. 0). Total fat mass (TFM) was significantly increased (16,144 ± 8,065 g; c…	GnRH analogue therapy did not show long-term detrimental effects on BMI, but it may increase TFM, suggesting that body composition should be moni-tored till adulthood.
YL	Children	YL	The efficacy of moderate-to-high dose oral prednisolone versus low-to-moderate dose intramuscular corticotropin for improvement of hypsarrhythmia in West syndrome: a randomized, single-blind, parallel clinical trial	Wanigasinghe, J; Arambepola, C; Sri, Ranganathan S; Sumanasena, S; Muhandiram, Ec		2014	RCT	Both	2 months -2 yrs	NA	92	oral prednisolone	synthetic depot ACTH	40-60 IU	every other day	14 days	IM	NA	NA	From 92 newly diagnosed West syndrome infants, 48 were randomized toreceive prednisolone and 44 to receive adrenocorticotrophin hormone. Eighty infants completed the posttreat-ment evaluation according to specifications. The hypsarrhythmia severity score, significantly improved withhormonal therapy for 2 weeks (10.45 ±_x0001_2.65 vs 3.45_x0001_±2.67);P<0.01. When individual treatment arms werecom…	Hypsarrhythmia severity score improved significantly with both hormonal therapies, but this improvement was significantly better with oral prednisolone than intramuscular adrenocorticotrophin hormone. This is the first ever documentation of a superior therapeutic role of oral steroids in West syndrome.
YL	Children	ZD	Use of combined Gn-RH agonist and hGH therapy for better attining the goals in precocious puberty treatment	Tat√≤, L; Saggese, G; Cavallo, L; Antoniazzi, F; Corrias, A; Pasquino, Am; Cisternino, M	Hornone Research	1995	CT	Female	4.8-8.8 years	NA	30	No control group	triptorelin	60 μg/kg	every 28 days	24 months	IM	NA	NA	Height velocity decreased significantly during Gn-RHa treatment; it increased significantly and became higher than the control group after 12 months of Gn-RHa plus hGH treatment. During Gn-RHa treatment alone, we have a reduction in GH-IGF-1 axis activity. During Gn-RHa plus hGH therapy there was a significant increase in height velocity, in urinary GH levels, in serum IGF-1 and IGFBP-3 levels.	Only in a small percentage of patients affected by precocious puberty (with a very low predicted adult height or an important reduction of growth velocity during Gn-RHa treatment) may an association with hGH therapy be useful
ZD	Children & Adolescent	YL	The use of long-acting penicillin in the prophylaxis of recurrent tonsillitis	Sirimanna, Ks; Madden, Gj; Miles, Sm	Journal of Otolaryngology–Head and Neck Medicine and Surgery	1990	RCT	Both	2-20 yrs	NA (All are from Sri Lanka)	179	untreated	Long-acting penicilin	according to age	NA	6 months	IM	NA	NA	Of 40 patients in untreated group, 19 had improvement. Of 82 patients in treated group, 52 showed evidence of improvement.	Indicate some potential advantages in the use of prophylatic penicilin for recurrent tonsillitis especially for the 5-11 yrs old; The use of chemoprophylaxis may not only avoid tonsillectomy but also provide a cheaper alternative; The use of long-acting penicilin may reduce the morbidity and mortality of tonsillitis-related diseases.
ZD	Children & Adolescent	ZD	A Single Dose Oral Azithromycin versus Intramuscular Benzathine Penicillin for the Treatment of Yaws-A Randomized Non Inferiority Trial in Ghana	Kwakye-Maclean, C; Agana, N; Gyapong, J; Nortey, P; Adu-Sarkodie, Y; Aryee, E; Asiedu, K; Ballard, R; Binka, F	PLOS Neglected Tropical Diseases	2017	RCT	Both	1-15 years	African	353	compare oral azithromycin with intramuscular benzathine penicillin	Benzathine Penicillin	1.2 million units for subjects 10-15 years, and 0.6 million units for those below 10 years of age	once	NA	IM	NA	pain at thei njection site	The clinical cure rates were 98.2%(95%CI:96.2–100) in the azithromycin group and 96.9%(95%CI:94.1–99.6) in the benzathine penicillin group.The serological cure rates at 6 months were 57.4%(95%CI:49.9–64.9) in the azithromycin group and 49.1%(95%CI:41.2–56.9) in the benzathine penicillin group, thus achieving the specified criteria for non-inferiority.
ZD	Children & Adolescent	ZD	Symptomatic improvement following emergency department management of asthma: a pilot study of intramuscular dexamethasone versus oral prednisone	Klig, Je; Hodge, D; Rutherford, Mw	Journal of Asthma	1997	RCT	Both	3-16 years	NA	42	compare a single injection of intramuscular dexamethasone (IMD) to a 3-day regimen of oral prednisone (OP)	dexamethasone	15 mg	once	NA	IM	NA	Not observed	There were no significant differences between the IMD and OP groups for gender or age. Mean ages were: 82 months (SD 46 months), IMD group; 63 months (SD 36 months), OP group. Clinical progress (based on PI) with treatment in the PED was the same in both groups: pretreatment median, PI = 6; PED discharge median, PI = 2. None of the study patients were hospitalized during the follow-up period, and…	The data of this pilot study suggest that IMD may be a feasible alternative to OPfor treatment of acute wheezing episodes in children with asthma. IMD provides sufficient treatment to prevent clinical deterioration within 5 days after initial therapy for mild to moderate pediatric exacerbations of asthma that are responsive to nebulized medications.
ZD	Children & Adolescent	ZD	Rheumatic fever prophylaxis using benzathine penicillin G (BPG): two- week versus four-week regimens: comparison of two brands of BPG	Kassem, As; Zaher, Sr; Abou, Shleib H; el-Kholy, Ag; Madkour, Aa; Kaplan, El	PEDIATRICS	1996	RCT	Both	4-20 years	NA	360	compare biweekly with 4-week BPG treatment	Benzathine Penicillin G	1.2 million U	every 2 weeks/4 weeks	2 years	IM	NA	NA	The GABHS infection rate wasfound to be 0.2% and 0.3% forpatients on the biweekly and 4-week BPG schedules, respectively, with no significant differences between them. However, the RF recurrence rate/patient/year for the week schedule patients (0.12) was double that for the biweekly schedule ones (0.06).	Although a biweekly schedule may not be superior in preventing upper respiratory GABHS infection, it may play a role in preventing the sequelae of such infections.
ZD	Children & Adolescent	ZD	Growth of short normal children in puberty treated for 3 years with growth hormone alone or in association with gonadotropin-releasing hormone agonist	Job, J. C.; Toublanc, J. E.; Landier, F.	Horm Res	1994	RCT	Both	10.5-15.5 years	NA	30	compare GH vs. GH+GnRH	GnRH agonist D-Trp6-LHRH, depot preparation	3.7 mg	every month	2 years	IM	NA	NA	Group B patients returned to pretreatment growth velocity in the 2nd year, and had no significant improvement in growth rate in the 3rd year with GH alone. Their bone maturation, slow when on the GnRH agonist, accelerated when sexual development resumed.	Preventing sexual development in pubertal patients with idiopathic or constitutional short stature has no advantage for growth or for final height, and is obviously inconvenient in adolescence
YL	Infants	ZD	Common metabolic profile in infants indicating impaired cobalamin status responds to cobalamin supplementation	Bj√∏rke-Monsen, Al; Torsvik, I; Saetran, H; Markestad, T; Ueland, Pm	PEDIATRIC	2008	RCT	Both	4-8 weeks	NA	107	no treatment for control	hydroxycobalamin (vitamin B12 depot)	400 μg	once	NA	IM	NA	not observed	At 4 months, the supplement-treated infants had a 75% highermedian serum cobalamin level and remarkable reductions in median plasma totalhomocysteine (from 7.46 to 4.57_x0001_mol/L) and methylmalonic acid (from 0.58 to 0.20_x0001_mol/L) levels, whereas levels of both metabolites were essentially unchangedduring the follow-up period in the control group.	the high total homocysteine and methylmalonic acid levels reported for a large fraction of infants reflect notimmature metabolism but rather insufficient cobalamin levels to fully sustain cobalamin-dependent reactions fully.
ZD	Pregnant	YL	Long acting corticosteroids for the control of hyperemsis gravidarum and its effect on blood chloride level	Mamdouh Abdeldayem, T.; Samy El-Agwany, A.; Elsayed Kholeif, A.	Prog Obstet Ginecol	2016	RCT	Female	20-39 yrs	NA	50	IV hydration	Diprofos Schering Plough	5mg	Once	Follow up till fourteen week gestation	IM	NA	NA	After treatment chloride level ranged between 95-109 and 94-111 with the mean of 99.11 ± 2.11 and 97.80 ± 1.95 for group I and II respectively, there were no statistical significant differences between the two studied groups (p = 0.136)	Steroid treatment for hyperemesis remains controversial reserving the drug for women with severe prolonged symptoms unresponsive to other treatmen
YL	Pregnant	YL	Corticosteroid injection treatment to the ischiadic spine reduced pain in women with long-lasting sacral low back pain with onset during pregnancy: a randomized, double blind, controlled trial	Torstensson, T; Lindgren, A; Kristiansson, P	Spine	2009	RCT	Female	28.1-37.9 yrs	NA	36	Saline	Triamcinolone	20 mg	Once	4 weeks	IM	NA	NA	The triamcinolone treatment group had sig-nificantly reduced pain intensity, number of pain loca-tions, and pain-provoking test results between baselineand follow-up as compared with the saline treatmentgroup. The absolute median change of visual analoguescale score in the triamcinolone treatment group was_x0001_24mm and in the saline group_x0002_4.5 mm (P<0.05). A re-duced number of pain drawing…	The anatomic region around the sacrospi-nous ligament insertion on the ischial spine is suggestedto be one source of long-lasting sacral low back pain withonset during pregnancy. The pain was relieved by slow-release corticosteroid injection treatment to the ischialspine.
YL	Pregnant	ZD	Efficacy of intramuscular penicillin in the eradication of group B streptococcal colonization at delivery	Pinette, Mg; Thayer, K; Wax, Jr; Blackstone, J; Cartin, A	The Journal of Maternal-Fetal and Neonatal Medicine	2005	RCT	Female	NA	NA	53	no treatment	benzathine penicillin G	2.4 million units	once	NA	IM	NA	NA	A small but significant decrease in the rate of group B streptococcal colonization was observed in the treatment group (14/27, 52%) versus the control group (20/23, 87%),p= 0.03.	The large number of persistent carriers suggests that 2.4 million units of intramuscular benzathine penicillin Gsuspension (Bicillin1L-A) is insufficient as sole therapy. However, the decline in group B streptococcal carriers might lessenthe risk of failed or insufficient intrapartum treatment. Intramuscular benzathine penicillin G suspension (Bicillin1L-A)may be useful as an adjunctive treatment…
YL	Pregnant	YL	A double-blind randomised placebo controlled trial of postnatal norethisterone enanthate: the effect on postnatal depression and serum hormones	Lawrie, Ta; Hofmeyr, Gj; Jager, M; Berk, M; Paiker, J; Viljoen, E	British Journal of Obstetrics and Gynaecology	1998	RCT	Female	Mean 32.5 yrs	NA	180	Saline	Norethisterone enanthate	NA	Once	3 months	IM	NA	NA	There was a chance excess of caesarean section deliveries in the progestogen group. Mean depression scores were significantly higher in the progestogen group than in the placebo group at six weeks postpartum (mean MADRS score 8.3 vs 4.9; P = 0.01 11; mean EPDS score 10.6 vs 7.5; P = 0.0022). Mean serum 17P-oestradiol and progesterone concentrations were significantly lower in the progestogen grou…	Long-acting norethisterone enanthate given within 48 hours of delivery is associated with an increased risk of developing postnatal depression and causes suppression of endogenous ovarian hormone secretion.
